# Supplementary material for: Genetic Insight Into the Insect Resistance in Bread Wheat Exploiting the Untapped Natural Diversity
Source: Front Genet. 2022 Feb 11;13:828905. doi: 10.3389/fgene.2022.828905 (PMC8874221; doi:10.3389/fgene.2022.828905)
Supplement: Supplementary file 2 [file DataSheet1.xlsx]

## Sheet: Table S1
Winter Population
ANOVA	OSL	Larvae in spikes of OWBM
Source of Variation	SS	df	MS	F	P-value	F crit
G	4.81674e+18	95	4.81674e+18	27.0128	2.46968e-07	3.85117
GxE	1.71003e+20	959	1.78314e+17	1	0.5	1.11214
Error	1.71003e+20		1783135577040520
Total	3.46822e+20
ANOVA	OWSA	Adults of OWBM in white shells
Source of Variation	SS	df	MS	F	P-value	F crit
G	128221	95	128221	2.22296	0.136301	3.85117
GxE	5.52824e+07	959	57645.8	0.999405	0.503677	1.11214
Error	5.53153e+07		7680.17
Total	1.10726e+08
ANOVA	OWSL	Larvae of OWBM in white shells
Source of Variation	SS	df	MS	F	P-value	F crit
G	140574	95	209.499	0.981667	0.594662	1.13552
GxE	172.953	671	172.953	0.810423	0.368318	3.85535
Error	143199		213.411
Total	283946
ANOVA	YSL	larvae in spikes of YWBM
Source of Variation	SS	df	MS	F	P-value	F crit
G	2.6706e+08	95	2.6706e+08	29.0973	1.44093e-07	3.87406
GxE	2.63482e+09	287	9.18055e+06	1.00026	0.499136	1.21471
Error	2.63414e+09		9.1782e+06
Total	5.53602e+09
ANOVA	YWSA	Adults of YWBM in white shells
Source of Variation	SS	df	MS	F	P-value	F crit
G	9517.71	95	9517.71	15.3687	0.000110667	3.87406
GxE	188336	287	656.223	1.05964	0.311997	1.21471
Error	177737		619.291
Total	375590
ANOVA	YWSL	Larvae of YWBM in white shells
Source of Variation	SS	df	MS	F	P-value	F crit
G	4140.17	95	4140.17	112.385	2.24185e-22	3.87406
GxE	8832.89	287	30.7766	0.835428	0.935838	1.21471
Error	10572.9		13.8393
Total	23545.9
ANOVA	SGM	Saddle Gall midge
Source of Variation	SS	df	MS	F	P-value	F crit
G	22525.1	95	22525.1	32.5456	2.89645e-08	3.87406
GxE	196830	287	685.82	0.990911	0.530798	1.21471
Error	198636		92.1107
Total	417991
ANOVA	Thrips	Thrips
Source of Variation	SS	df	MS	F	P-value	F crit
G	2.04583e+09	95	2.04583e+09	90.5535	7.72073e-19	3.87406
GxE	6.48526e+09	287	22596737	1.00019	0.499375	1.21471
Error	6.48406e+09		2.25926e+07
Total	1.50152e+10
ANOVA	FFA	Frit fly autumn season
Source of Variation	SS	df	MS	F	P-value	F crit
G	15713.1	95	15713.1	12143.6	4.00528e-195	3.88388
GxE	265.328	287	1.20058	0.927845	0.710884	1.24828
Error	285.962		1.29394
Total	16264.4
ANOVA	FFS	Frit fly spring season
Source of Variation	SS	df	MS	F	P-value	F crit
G	26175.9	95	137.046	0.909892	0.742652	1.26951
GxE	94.2283	191	94.2283	0.62561	0.429951	3.89061
Error	28768.1		15.6182
Total	55038.2

## Sheet: Table S2
Spring Population
ANOVA	OSL	Larvae in spikes of OWBM
Source of Variation	SS	df	MS	F	P-value	F crit
G	96248.5	110	96248.5	138.795	5.27253e-27	3.86962
GxE	216433	332	651.906	0.940082	0.713095	1.19818
Error	230228		693.457
Total	542909
ANOVA	OWSA	Adults of OWBM in white shells
Source of Variation	SS	df	MS	F	P-value	F crit
G	1465.68	110	1465.68	56.4684	5.35003e-13	3.86962
GxE	5387.98	554	16.2289	0.625251	0.99999	1.19818
Error	8617.32		25.9558
Total	15471
ANOVA	OWSL	Larvae of OWBM in white shells
Source of Variation	SS	df	MS	F	P-value	F crit
G	1331.89	110	1331.89	23.9218	1.93081e-06	3.88388
GxE	12602.6	221	57.0254	1.02422	0.429491	1.24828
Error	12304.6		55.6769
Total	26239.1
ANOVA	YSL	larvae in spikes of YWBM
Source of Variation	SS	df	MS	F	P-value	F crit
G	42236.4	110	42236.4	44.9753	8.60133e-11	3.86962
GxE	295891	554	891.239	0.949034	0.68303	1.19818
Error	311782		939.101
Total	649909
ANOVA	YWSA	Adults of YWBM in white shells
Source of Variation	SS	df	MS	F	P-value	F crit
G	26184.6	110	26184.6	14408.4	1.52244e-275	3.86962
GxE	495.351	443	1.49202	0.821	0.963599	1.19818
Error	603.351		1.81732
Total	27283.4
ANOVA	YWSL	Larvae of YWBM in white shells
Source of Variation	SS	df	MS	F	P-value	F crit
G	8874.38	110	8874.38	22.0094	4.75349e-06	3.88388
GxE	91091.1	221	412.177	1.02224	0.435129	1.24828
Error	89109.1		403.209
Total	189075
ANOVA	FF	Frit Fly
Source of Variation	SS	df	MS	F	P-value	F crit
G	3.01905e+20	110	3.01905e+20	84.1679	4.93699e-18	3.86962
GxE	1.19086e+21	332	3.58694e+18	1	0.5	1.19818
Error	1.19086e+21		3.58694e+18
Total	2.68363e+21
ANOVA	Thrips	Thrips
Source of Variation	SS	df	MS	F	P-value	F crit
G	3.56436e+06	110	3.56436e+06	120.218	4.42986e-24	3.86962
GxE	9.90999e+06	332	29849.4	1.00675	0.475576	1.19818
Error	9.84352e+06		29649.2
Total	2.33179e+07

## Sheet: Table S3
				Y_SL_G11	Y_SL_G12	Y_SL_G13	Y_SL_Q12	Y_SL_Q13	Y_SL_Q16	Y_WSA_G11	Y_WSL_G11	Y_WSA_G12	Y_WSL_G12	Y_WSA_G13	Y_WSL_G13	Y_WSA_G14	Y_WSL_G14	Y_WSA_G15	Y_WSL_G15	Y_WSA_Q12	Y_WSL_Q12	Y_WSA_Q13	Y_WSL_Q13	Y_WSA_Q15	Y_WSL_Q15	O_SL_G12	O_SL_G13	O_SL_R12	O_SL_R13	O_SL_Q12	O_SL_Q13	O_SL_G15	O_SL_G11	O_SL_Q15	O_SL_Q16	O_WSA_G11	O_WSL_G11	O_WSA_G12	O_WSL_G12	O_WSA_G13	O_WSA_G14	O_WSL_G14	O_WSA_G15	O_WSL_G15	O_WSA_Q12	O_WSL_Q12	O_WSA_Q13	O_WSL_Q13	O_WSA_Q15
				Y1	Y2	Y3	Y4	Y5	Y6	Y7	Y8	Y9	Y10	Y11	Y12	Y13	Y14	Y15	Y16	Y17	Y18	Y19	Y20	Y21	Y22	O1	O2	O3	O4	O5	O6	O7	O8	O9	O10	O11	O12	O13	O14	O15	O16	O17	O18	O19	O20	O21	O22	O23	O24
				1	2	3	4	5	6	7	8	9	10	11	12	13	14	15	16	17	18	19	20	21	22	23	24	25	26	27	28	29	30	31	32	33	34	35	36	37	38	39	40	41	42	43	44	45	46
	Y_SL_G11	1	Y1	1
	Y_SL_G12	2	Y2		1
	Y_SL_G13	3	Y3	0.35		1
	Y_SL_Q12	4	Y4				1
	Y_SL_Q13	5	Y5			0.23		1
	Y_SL_Q16	6	Y6						1
	Y_WSA_G11	7	Y7	0.17	0.17	0.13	0.19			1
	Y_WSL_G11	8	Y8		0.13	0.38		0.15			1
	Y_WSA_G12	9	Y9	0.19								1
	Y_WSL_G12	10	Y10		0.16	0.27					0.26		1
	Y_WSA_G13	11	Y11	0.14		0.41		0.18	0.16	0.15	0.43		0.35	1
	Y_WSL_G13	12	Y12			0.18				-0.16	0.14		0.12	0.12	1
	Y_WSA_G14	13	Y13	-0.21		-0.2				-0.13		-0.13		-0.12		1
	Y_WSL_G14	14	Y14	0.16	0.16	0.27				0.32	0.42		0.21	0.36			1
	Y_WSA_G15	15	Y15		-0.14	0.26		0.22			0.13		0.2	0.3	0.23			1
	Y_WSL_G15	16	Y16	0.27	-0.11	0.48					0.16	0.24	0.32	0.36		-0.11	0.2	0.2	1
	Y_WSA_Q12	17	Y17		-0.11		0.43	-0.14			-0.27					-0.12	-0.21	-0.11		1
	Y_WSL_Q12	18	Y18				0.44							-0.11		-0.2				0.33	1
	Y_WSA_Q13	19	Y19		0.12	0.13	-0.18													-0.17	-0.12	1
	Y_WSL_Q13	20	Y20		-0.13	0.52		0.7			0.31		0.17	0.5		-0.12	0.23	0.28	0.49	-0.17			1
	Y_WSA_Q15	21	Y21	0.23					0.25						-0.12		0.14		0.19	-0.16		-0.23		1
	Y_WSL_Q15	22	Y22			0.26		0.2			0.38		0.26	0.16				0.12	0.34				0.4		1
	O_SL_G12	23	O1		0.21		0.38	-0.18		0.25				-0.13		-0.13				0.38	0.2		-0.2			1
	O_SL_G13	24	O2	0.14		0.36	0.53		0.11	0.17						-0.14			0.11	0.4	0.42		0.11			0.4	1
	O_SL_R12	25	O3						0.19					0.15	-0.13		0.18	0.2			-0.14	-0.22		0.24				1
	O_SL_R13	26	O4								0.11																		1
	O_SL_Q12	27	O5	0.12			0.34	-0.17												0.21	0.38						0.24			1
	O_SL_Q13	28	O6						0.17				0.15	0.13	-0.17		-0.11			0.16		0.12					0.12				1
	O_SL_G15	29	O7	0.21			0.48		0.19	0.22				0.11		-0.14			0.18	0.32	0.33					0.34	0.54			0.16		1
	O_SL_G11	30	O8	0.38	0.2	0.24	0.18		0.31	0.18			0.15		-0.11	-0.17			0.16	0.22	0.26					0.31	0.47		0.12		0.27	0.37	1
	O_SL_Q15	31	O9	0.43		0.25	0.41			0.25		0.26				-0.17	0.24		0.23	0.16	0.24	-0.17					0.2		-0.11	0.17	-0.2	0.32		1
	O_SL_Q16	32	O10	-0.11					0.31		-0.15								-0.14	-0.11								0.37			0.12				1
	O_WSA_G11	33	O11	0.29		0.32	0.13	0.12		0.42		0.25			-0.16	-0.17	0.2		0.23				0.24	0.11		0.17	0.26		-0.15		0.15		0.2	0.22		1
	O_WSL_G11	34	O12	0.18		0.22	0.28		0.17		0.28	-0.19	0.12	0.17		-0.11			0.14	0.12	0.25				0.14	0.3	0.39			0.32	0.21	0.33	0.44	0.12		0.12	1
	O_WSA_G12	35	O13		0.15		0.21	-0.13				0.25	0.16						0.23	0.18	0.23			0.16			0.13		-0.11		0.24	0.21	0.24	0.32		0.27	0.15	1
	O_WSL_G12	36	O14	-0.13			0.18	-0.23			-0.13		0.15			-0.2		-0.17		0.16	0.27	0.13	-0.16	-0.12	-0.12	0.21	0.17			0.19	0.24				0.2	0.13	0.23	0.24	1
	O_WSA_G13	37	O15		-0.12				0.12				0.19	0.22						0.16			0.12	-0.18							0.3	0.13	0.17				0.29		0.12	1
	O_WSA_G14	38	O16		-0.12		0.22	0.24	-0.16		0.22										0.17		0.13		0.14	0.14	0.18		-0.14	0.11				0.17			0.19	-0.14			1
	O_WSL_G14	39	O17	0.11		0.18	0.11			0.22				0.17		-0.18	0.2	0.11	0.17	0.11	0.17					0.24	0.21				0.18	0.28	0.27			0.13	0.2	0.16	0.17	0.17		1
	O_WSA_G15	40	O18			0.12		0.13										0.23					0.18				0.2					0.13				-0.12				-0.11	0.23		1
	O_WSL_G15	41	O19	-0.11		0.14		0.14											-0.11				0.12	-0.15			0.16				0.14		0.13		0.25	0.14	0.26							1
	O_WSA_Q12	42	O20	0.2				0.13					-0.13										0.16				0.16	-0.13		0.28			0.11	0.2	-0.12	0.13	0.26								1
	O_WSL_Q12	43	O21				0.13		-0.12	0.14	0.13				0.28		0.2	0.22		0.14	0.28	-0.12				0.16		-0.11	-0.12	0.19		0.17		0.21	-0.16					0.16	0.19	0.26				1
	O_WSA_Q13	44	O22	0.17			0.2	-0.17							-0.17	-0.14				0.3	0.23					0.13	0.18	0.14		0.15	0.17	0.18	0.26		-0.12		0.2										1
	O_WSL_Q13	45	O23						0.17				0.12	0.11	-0.13		-0.13			0.15		0.12					0.11				0.94		0.24	-0.2	0.13	0.11	0.2	0.22	0.24	0.31		0.18					0.24	1
	O_WSA_Q15	46	O24					-0.15	0.3		-0.16				-0.18		-0.13	-0.17		0.26	0.11	-0.17	-0.17	0.21	-0.18	0.19		0.13		0.19					0.11		0.19	0.13	0.15				-0.13						1
	O_WSL_Q15	47	O25	0.14					0.37			-0.16					-0.16									0.15	0.23				0.26	0.24	0.31		0.22		0.46			0.11		0.14		0.13			0.11	0.25	0.1
	O_WSA_R12	48	O26	0.25	-0.11					0.11		0.11			-0.16				0.11				0.11		0.24						0.16	0.11				0.13			-0.13		-0.13	0.19					0.4	0.16	-0.16
	O_WSA_R13	49	O27	0.12					-0.19					-0.13	-0.18	-0.13		-0.17		0.13	0.26						0.15			0.11	-0.17						-0.19			-0.17					-0.13		0.11	-0.2	0.21
	T_G12	50	T1				-0.16							0.13							-0.17				-0.13	-0.18								-0.12		0.16			0.2			12				-0.18		0.17
	T_G13	51	T2	0.21	0.12	0.16				0.15				0.16	-0.22	-0.27				0.11	0.17						0.17				0.24		0.44			0.26	0.13			0.38		0.25					0.21	0.2
	T_Q12	52	T3		0.21		0.26					0.11		-0.12							0.16			0.12				0.19	-0.15	0.16										-0.14							0.19		0.12
	T_Q13	53	T4	-0.15				0.15	-0.24																	-0.14			-0.16						-0.15						0.19			0.3	-0.16
	T_R12	54	T5	0.22	0.12	0.14			0.15							-0.13											0.28	0.19				0.13	0.49			0.12	0.26			0.17		0.14		0.25	0.15	-0.26	0.16	0.16
	T_R13	55	T6				-0.14	-0.13						0.12		-0.17				-0.17				-0.14		-0.2	-0.17		-0.12		-0.11			0.12						0.11					0.16				-0.12
	T_G11	56	T7						0.12		0.14				-0.2		0.23									0.12	0.17	0.25		0.13			0.32								0.12	0.17		-0.12			0.3
	T_Q15	57	T8	0.25	0.13	0.23	0.36		0.11	0.23		0.11			-0.15	-0.17	0.21	-0.12	0.24	0.27	0.34		0.15		0.16	0.3	0.63			0.15		0.49	0.5	0.28		0.39	0.22	0.2				0.19			0.14		0.2
	T_Q16	58	T9	0.26												-0.13		-0.18		0.15	0.28						0.22			0.21		0.17	0.3				0.27			0.3			-0.18				0.2		0.12
	F_GA13	59	F1	-0.12						-0.18								-0.2		-0.11	-0.11				0.21		-0.13		0.2					-0.16	-0.12				0.18		-0.22	-0.16				-0.14
	F_GA14	60	F2	-0.12			0.13								0.2						0.19				0.25	0.16	0.12			0.16				0.11	-0.15			0.11			0.11	0.16			-0.15
	F_GS15	61	F3						-0.14						-0.24	0.13		0.11						0.13						0.12							-0.14		-0.13	-0.2	0.22			-0.14			-0.11		0.17
	F_QA13	62	F4										0.11				-0.16		-0.13					0.14						0.12	0.18			-0.12							-0.24						0.12	0.2
	F_QS14	63	F5	-0.15	-0.16		-0.17		-0.26	-0.13			-0.21											0.23		-0.16	-0.16	-0.15	-0.2		-0.16	-0.11	-0.26		-0.32					-0.16								-0.14
	H_O12	64	H1				0.36		-0.13	0.16	-0.26	0.27		-0.13				-0.16		0.25	0.13			-0.16	-0.15	0.27	0.3	-0.2	-0.11			0.15		0.17		0.19			0.11		0.14				0.2		0.15
	H_O13	65	H2			0.15	0.3	-0.11			-0.12			-0.15						0.2	0.38					0.25	0.4			0.13	0.16	0.15	0.26		-0.13	0.22	0.2	0.17	0.16			0.12		0.17			0.17	0.15	0.15
	H_R13	66	H3	0.21	-0.16	0.29						0.12				-0.16	0.11		0.3				0.13				0.18	0.15						0.13		0.12	0.11			0.13	-0.11			0.2	0.2				0.18
[truncated: 20 more columns]

## Sheet: Table S4
			Y_SL_G12	Y_SL_G13	Y_SL_G14	Y_SL_G15	Y_SL_Q15	Y_WSA_G13	Y_WSL_G13	Y_WSA_G14	Y_WSL_G14	Y_WSA_G15	Y_WSA_Q15	O_SL_G12	O_SL_G13	O_SL_G15	O_SL_Q15	O_WSA_G12	O_WSL_G13	O_WSA_G13	O_WSA_G15	O_WSL_Q14	O_WSA_Q14	O_WSA_Q15	T_G13	T_G15	T_Q15	F_G13	F_G14	F_G15
			1	2	3	4	5	6	7	8	9	10	11	12	13	14	15	16	17	18	19	20	21	22	23	24	25	26	27	28
			Y1	Y2	Y3	Y4	Y5	Y6	Y7	Y8	Y9	Y10	Y11	O1	O2	O3	O4	O5	O6	O7	O8	O9	O10	O11	T1	T2	T3	F1	F2	F3
Y_SL_G12	1	Y1	1
Y_SL_G13	2	Y2	0.19	1
Y_SL_G14	3	Y3	0.21	0.12	1
Y_SL_G15	4	Y4				1
Y_SL_Q15	5	Y5	0.12		0.23		1
Y_WSA_G13	6	Y6				0.13		1
Y_WSL_G13	7	Y7			0.53	-0.11	0.1		1
Y_WSA_G14	8	Y8				0.17		0.26		1
Y_WSL_G14	9	Y9	0.35	0.39		0.25		0.2	-0.17	0.14	1
Y_WSA_G15	10	Y10	0.1			0.28		0.13	-0.13	0.16	0.23	1
Y_WSA_Q15	11	Y11	-0.1		0.26			-0.11	0.22	-0.12			1
O_SL_G12	12	O1	0.66	0.14	0.14	-0.11	0.13			0.14	0.18		-0.14	1
O_SL_G13	13	O2	0.2				-0.12				0.12			0.23	1
O_SL_G15	14	O3			-0.25		-0.13	0.1	-0.21		0.2				0.12	1
O_SL_Q15	15	O4			0.25	0.13			0.25			0.13		-0.15		-0.14	1
O_WSA_G12	16	O5	0.16	0.15	0.13	0.15					0.2			0.19	-0.11			1
O_WSL_G13	17	O6			0.29	-0.11			0.59		-0.2	-0.19		0.2		-0.15	0.1		1
O_WSA_G13	18	O7	0.12					0.2						0.19	0.31			0.14		1
O_WSA_G15	19	O8				0.22			-0.16	-0.11	0.2	0.44	0.16				0.13		-0.23	-0.1	1
O_WSL_Q14	20	O9	0.21		0.1				0.13		0.12			0.28	0.21			0.33	0.17	0.11		1
O_WSA_Q14	21	O10							0.15										0.14	0.11			1
O_WSA_Q15	22	O11			-0.15	-0.11						-0.1		0.13		0.18								1
T_G13	23	T1		0.17		0.17			-0.1		0.19		0.2	0.11	0.11	0.14									1
T_G15	24	T2			-0.16	0.25			-0.2		0.14	0.13			0.15	0.57			-0.16			-0.11			0.28	1
T_Q15	25	T3	0.15				0.11					0.13	0.1	0.1	0.14			-0.12	-0.17								1
F_G13	26	F1			-0.14			-0.11	-0.15					-0.1					-0.19						0.13	-0.15		1
F_G14	27	F2									0.19	-0.19	0.18			-0.15		0.16							0.15			0.16	1
F_G15	28	F3							0.12				0.16				0.1			-0.1	0.1				0.13	0.16			0.24	1

## Sheet: Table S5
	Trait	SNP	Chr	Pos	p-value	errordf	MarkerR2	Genetic Var	Residual Var	-2LnLikelihood
	O_WSL_Q12	RAC875_c95364_259	1A	17.9	0.000128071	90	0.184752	3.10791e-06	0.310791	143.551
	O_SL_G15	Kukri_c37212_1286	1A	26.6	9.99497e-05	92	0.149718	4.90975e-07	0.0490975	-14.6194
	O_WSL_G12	BS00022738_51	1A	38.11	0.000174513	90	0.174421	2.16338	7.87118	463.998
	O_WSL_G12	Tdurum_contig11756_264	1A	38.11	0.000174513	90	0.174421	2.16338	7.87118	463.998
	O_SL_G13	Ra_c22663_367	1A	58.81	0.000450867	92	0.152657	34.0083	46.1122	667.253
	Y_WSA_G13	wsnp_Ex_c18662_27538313	1A	70.1	3.60851e-05	90	0.255847	962.868	1227.55	956.211
	O_WSL_Q15	wsnp_Ex_c33831_42253707	1A	70.1	0.000710503	89	0.128259	6.18968	39.5762	607.658
	O_WSL_Q15	CAP12_c6266_339	1A	71.1	0.000710503	89	0.128259	6.18968	39.5762	607.658
	Y_WSL_G14	wsnp_Ex_c13564_21327699	1A	71.1	0.000870584	90	0.125647	5.98604	107.927	685.186
	Y_WSL_G14	RAC875_c18539_1159	1A	74.78	0.000990307	90	0.123238	5.98604	107.927	685.186
	T_Q15	BS00022733_51	1A	79.59	0.00065456	93	0.21307	944.2	1851.87	985.385
	O_WSL_Q12	GENE_0511_403	1A	85.69	0.000996934	90	0.133281	3.10791e-06	0.310791	143.551
	O_WSL_G11	Excalibur_c14859_394	1A	102.92	0.000982631	93	0.123456	78.3026	201.682	776.598
	Y_WSA_G15	Tdurum_contig96086_74	1A	108.06	0.000385526	91	0.148845	0.0712246	0.420947	200.221
	Y_WSA_G15	wsnp_Ex_c4612_8254533	1A	108.06	0.000724929	92	0.134968	0.0712246	0.420947	200.221
	O_WSA_G11	wsnp_Ku_rep_c109724_94227136	1A	125.17	9.54013e-05	88	0.194229	5.12193	26.6032	575.941
	Y_WSL_G14	Kukri_c8757_107	1A	127.73	0.0009941	91	0.122943	5.98604	107.927	685.186
	O_SL_Q12	wsnp_Ku_c13229_21142792	1B	30.34	4.29977e-05	89	0.202858	9.82094e-06	0.982094	240.688
	Y_WSA_G15	RAC875_c113582_346	1B	31.04	0.000679115	92	0.135858	0.0712246	0.420947	200.221
	O_WSA_G12	Ra_c69552_1419	1B	41.21	0.000934157	90	0.125954	0.0238921	7.81501	431.154
	O_SL_Q12	Kukri_c29655_194	1B	41.47	0.000347161	88	0.151653	9.82094e-06	0.982094	240.688
	T_G13	Kukri_c29655_194	1B	41.47	0.000858488	93	0.127779	6.12407	33.9692	596.539
	H_R13	Ex_c64327_523	1B	43.86	0.000333999	92	0.152175	0.000113495	11.3495	474.047
	O_WSL_G11	RAC875_c42715_856	1B	43.86	0.000320629	92	0.152487	78.3026	201.682	776.598
	Y_WSL_G15	RAC875_c51663_87	1B	51.1	0.000243087	91	0.15911	7.91718	79.8999	663.992
	O_WSL_G11	BS00073034_51	1B	60.62	0.000320629	92	0.152487	78.3026	201.682	776.598
	O_WSL_G11	IAAV1312	1B	60.62	0.000320629	92	0.152487	78.3026	201.682	776.598
	O_WSL_G11	Kukri_c51925_654	1B	60.62	0.000320629	92	0.152487	78.3026	201.682	776.598
	O_WSL_G11	Tdurum_contig42092_1047	1B	60.62	0.000320629	92	0.152487	78.3026	201.682	776.598
	H_R13	tplb0055p02_1074	1B	60.62	0.000744286	93	0.133005	0.000113495	11.3495	474.047
	Y_WSL_Q15	BobWhite_c8218_162	1B	62.32	0.000653206	92	0.139321	1.00383	3.13506	396.034
	O_WSL_G11	RAC875_c79370_378	1B	62.42	0.000320629	92	0.152487	78.3026	201.682	776.598
	O_WSL_G13	RAC875_c28894_526	1B	62.58	0.000989734	91	0.125282	12.548	108.481	686.899
	O_WSL_G11	BS00093736_51	1B	62.64	0.000320629	92	0.152487	78.3026	201.682	776.598
	Y_WSA_G13	Ku_c11813_215	1B	64.1	0.000431184	88	0.171732	962.868	1227.55	956.211
	Y_WSL_Q13	Ku_c11813_215	1B	64.1	0.00030238	86	0.165805	10.487	56.5362	622.482
	Y_WSL_G15	Kukri_c2332_1093	1B	64.1	0.000779778	92	0.131198	7.91718	79.8999	663.992
	O_WSL_Q12	Kukri_rep_c101799_95	1B	64.46	0.000462105	90	0.153007	3.10791e-06	0.310791	143.551
	Y_WSL_Q15	RAC875_rep_c72356_51	1B	64.46	0.000585009	91	0.144661	1.00383	3.13506	396.034
	Y_WSL_Q15	Kukri_c147_1620	1B	64.64	0.000521548	90	0.149106	1.00383	3.13506	396.034
	T_Q15	BS00090553_51	1B	64.89	1.1477e-07	93	1.08952	944.2	1851.87	985.385
	Y_WSA_G13	BS00090553_51	1B	64.89	3.8502e-05	92	0.726649	962.868	1227.55	956.211
	F_GA13	BS00067247_51	1B	64.95	0.000430784	85	0.157241	8.80772e-06	0.880772	242.279
	Y_SL_Q12	TA004947_0758	1B	66.07	0.000680797	88	0.125953	0.0422572	0.272024	151.313
	Y_SL_Q16	IACX5764	1B	67.76	5.24076e-05	94	0.186162	0.118129	5.49202	412.108
	O_SL_Q12	RAC875_c16136_1597	1B	68.04	2.39499e-05	89	0.217998	9.82094e-06	0.982094	240.688
	Y_WSA_G13	CAP12_c424_402	1B	74.37	0.000294263	92	0.348054	962.868	1227.55	956.211
	T_G13	Excalibur_c48379_461	1B	76.89	0.00082592	93	0.128483	6.12407	33.9692	596.539
	Y_WSA_Q12	BS00064032_51	1B	79.77	0.000469282	90	0.148174	12.6689	93.8912	652.328
	T_Q15	tplb0048b10_1365	1B	79.77	0.000805941	93	0.130971	944.2	1851.87	985.385
	F_QA13	wsnp_Ex_c22439_31632880	1B	81.61	0.000640666	94	0.134749	5.3998e-05	5.3998	407.193
	F_QA13	IACX11374	1B	82.88	0.000294102	94	0.152108	5.3998e-05	5.3998	407.193
	O_SL_G13	Ku_c8310_865	1B	90.26	0.000128844	93	0.179882	34.0083	46.1122	667.253
	O_WSL_G11	Kukri_c42202_271	1B	90.26	1.38044e-05	93	0.227298	78.3026	201.682	776.598
	O_WSL_G11	BS00040743_51	1B	92.39	0.000181785	93	0.162165	78.3026	201.682	776.598
	O_WSL_G11	wsnp_RFL_Contig2220_1597321	1B	92.39	0.000830007	93	0.13129	78.3026	201.682	776.598
	O_SL_Q12	wsnp_Ex_c9091_15135511	1B	96.16	2.66167e-05	86	0.216568	9.82094e-06	0.982094	240.688
	Y_WSA_G15	D_GBUVHFX01API9H_416	1B	102.92	0.000548767	91	0.145795	0.0712246	0.420947	200.221
	Y_WSL_Q12	BS00089790_51	1B	110.93	0.000615092	90	0.286503	6.72996	9.7143	501.678
	Y_WSA_G13	IAAV1917	1D	4.57	0.000193491	91	0.193217	962.868	1227.55	956.211
	O_SL_G12	D_GB5Y7FA02I369B_378	1D	37.82	2.80903e-05	94	0.204638	0.195423	1.53147	311.57
	Y_WSA_G12	CAP8_c2401_433	1D	45.44	0.000638259	88	0.142068	4.39452	18.7021	531.42
	O_WSL_G12	Tdurum_contig11756_458	1D	45.44	0.000174513	90	0.174421	2.16338	7.87118	463.998
				0
	Y_WSL_Q15	wsnp_Ex_c19516_28481857	2A	6.04	0.00093053	91	0.131719	1.00383	3.13506	396.034
	T_Q15	Jagger_c5341_126	2A	15.36	2.88859e-07	94	0.301422	944.2	1851.87	985.385
	O_WSA_G12	wsnp_BF201235A_Ta_2_4	2A	25.02	0.000673338	89	0.137217	0.0238921	7.81501	431.154
	O_SL_Q13	BS00029208_51	2A	25.97	0.000348606	87	0.149283	0.110083	7.69593	427.653
	O_WSL_Q13	BS00029208_51	2A	25.97	0.000535972	87	0.140705	11.2177	203.531	718.472
	Y_WSL_G11	Tdurum_contig20262_440	2A	25.97	0.000665142	93	0.133706	17.75	53.5882	652.46
	T_R12	Tdurum_contig44328_448	2A	25.97	0.000924869	88	0.135951	2.44456	17.4281	527.056
	O_WSA_G12	Kukri_c3882_2021	2A	47.22	0.000961491	91	0.125397	0.0238921	7.81501	431.154
	O_WSA_G12	BS00003867_51	2A	47.22	0.000488859	90	0.144919	0.0238921	7.81501	431.154
	O_WSA_G12	RAC875_rep_c88665_100	2A	47.22	0.000686442	88	0.138039	0.0238921	7.81501	431.154
	O_WSA_G12	RAC875_rep_c88665_52	2A	47.22	0.000541972	90	0.142435	0.0238921	7.81501	431.154
	Y_WSL_Q12	RAC875_c11652_544	2A	53.18	0.000885263	89	0.139612	6.72996	9.7143	501.678
	F_QA13	BS00022982_51	2A	65.65	0.000983643	88	0.138524	5.3998e-05	5.3998	407.193
	F_QA13	Excalibur_c92241_336	2A	65.65	0.000795677	88	0.143216	5.3998e-05	5.3998	407.193
	O_SL_Q16	Ex_c721_2127	2A	101.97	0.000285761	92	0.161597	0.000102804	10.2804	465.135
	O_SL_Q16	Ex_c721_2374	2A	101.97	0.000285761	92	0.161597	0.000102804	10.2804	465.135
	O_SL_Q16	Excalibur_c50934_159	2A	101.97	0.000206878	94	0.163756	0.000102804	10.2804	465.135
	O_SL_Q16	IAAV2376	2A	101.97	0.000285761	92	0.161597	0.000102804	10.2804	465.135
	O_SL_Q16	IACX6028	2A	101.97	0.000287099	92	0.16143	0.000102804	10.2804	465.135
	O_SL_Q16	Ra_c2655_504	2A	101.97	1.48194e-05	93	0.230775	0.000102804	10.2804	465.135
	O_SL_G12	RFL_Contig3916_275	2A	101.97	0.000348305	94	0.145913	0.195423	1.53147	311.57
	O_SL_Q16	RFL_Contig5917_2369	2A	101.97	4.0333e-05	92	0.211094	0.000102804	10.2804	465.135
	O_SL_Q16	TA013564_0487	2A	101.97	0.000285761	92	0.161597	0.000102804	10.2804	465.135
	O_SL_Q16	wsnp_Ex_c20370_29434410	2A	101.97	0.000122419	93	0.176993	0.000102804	10.2804	465.135
	O_SL_Q16	wsnp_Ex_c36242_44232305	2A	101.97	0.000285761	92	0.161597	0.000102804	10.2804	465.135
	O_SL_Q16	wsnp_Ex_c41913_48628389	2A	101.97	0.000122392	93	0.177055	0.000102804	10.2804	465.135
	T_R13	RAC875_c25848_122	2A	140.3	0.000152926	91	0.173667	0.239759	2.82678	358.32
	F_GA14	Ku_c59581_1412	2A	104.13	0.000741219	93	0.136163	8.5507e-06	0.85507	241.294
	F_GA14	wsnp_Ex_rep_c66615_64916512	2A	104.13	0.0006155	92	0.141654	8.5507e-06	0.85507	241.294
	T_R13	IACX5800	2A	141.66	0.000485679	91	0.146323	0.239759	2.82678	358.32
	Y_WSL_G14	Ex_c10068_1509	2A	143.22	0.000799198	91	0.130064	5.98604	107.927	685.186
	Y_WSL_Q12	Tdurum_contig63071_67	2A	144.41	4.89117e-05	90	0.214596	6.72996	9.7143	501.678
	T_G11	wsnp_Ex_c10555_17236072	2A	150.29	0.000804144	93	0.125778	0.502905	24.3301	545.94
	T_G11	Tdurum_contig14482_1073	2A	151.03	0.000845083	93	0.124704	0.502905	24.3301	545.94
	T_Q15	Ex_c36309_435	2A	151.29	0.000272292	92	0.161589	944.2	1851.87	985.385
	T_G11	Excalibur_c7971_712	2A	151.29	0.000222587	90	0.15946	0.502905	24.3301	545.94
	T_G11	IAAV5232	2A	151.29	0.0001432	90	0.16962	0.502905	24.3301	545.94
	T_G11	IAAV6102	2A	151.29	0.000148265	90	0.169319	0.502905	24.3301	545.94
	T_G11	IAAV8933	2A	151.29	0.000100776	93	0.172616	0.502905	24.3301	545.94
	T_G11	Kukri_c25632_86	2A	151.29	0.000259875	91	0.155019	0.502905	24.3301	545.94
	T_G11	RAC875_c22328_1356	2A	151.29	0.000259875	91	0.155019	0.502905	24.3301	545.94
	T_G11	RAC875_c22328_490	2A	151.29	0.000172826	91	0.165014	0.502905	24.3301	545.94
	T_G11	RAC875_c35688_178	2A	151.29	0.000628755	93	0.130889	0.502905	24.3301	545.94
	T_G11	Tdurum_contig42282_10323	2A	151.29	0.000533518	92	0.135659	0.502905	24.3301	545.94
	T_G11	Tdurum_contig52350_902	2A	151.29	0.00094263	90	0.124199	0.502905	24.3301	545.94
	O_SL_G13	Tdurum_contig56321_179	2A	151.29	0.000222833	92	0.177287	34.0083	46.1122	667.253
	T_G11	BS00024643_51	2A	151.3	0.000465387	93	0.137706	0.502905	24.3301	545.94
	T_G11	Excalibur_c16329_493	2A	151.3	0.000628755	93	0.130889	0.502905	24.3301	545.94
	T_G11	Excalibur_c62106_387	2A	151.3	0.000837075	89	0.129819	0.502905	24.3301	545.94
	T_G11	Kukri_c26697_366	2A	151.3	0.000573776	94	0.132895	0.502905	24.3301	545.94
	T_G11	RAC875_c35200_230	2A	151.3	0.000311658	92	0.149985	0.502905	24.3301	545.94
	T_G11	RAC875_c51459_311	2A	151.3	0.000465387	93	0.137706	0.502905	24.3301	545.94
	T_G11	tplb0025l18_1788	2A	151.3	0.000676868	91	0.132998	0.502905	24.3301	545.94
	O_SL_Q15	BS00098033_51	2A	151.45	1.75976e-05	94	0.201899	1.42448e-05	1.42448	287.246
	Y_WSA_G12	BS00098033_51	2A	151.45	2.63744e-07	91	0.347328	4.39452	18.7021	531.42
	Y_WSL_G15	BS00098033_51	2A	151.45	0.000458836	94	0.142729	7.91718	79.8999	663.992
	T_G11	CAP8_c3129_381	2A	154.76	0.000927348	93	0.12343	0.502905	24.3301	545.94
	O_SL_Q15	Tdurum_contig10048_207	2A	154.76	1.54817e-05	94	0.209971	1.42448e-05	1.42448	287.246
	Y_WSA_G12	Tdurum_contig10048_207	2A	154.76	8.09288e-07	91	0.328554	4.39452	18.7021	531.42
	Y_WSA_G13	Tdurum_contig10048_207	2A	154.76	2.68393e-05	93	0.441696	962.868	1227.55	956.211
	Y_WSL_G15	Tdurum_contig10048_207	2A	154.76	0.000196186	94	0.171079	7.91718	79.8999	663.992
	O_SL_Q15	BS00062869_51	2A	154.97	1.75976e-05	94	0.201899	1.42448e-05	1.42448	287.246
	Y_WSA_G12	BS00062869_51	2A	154.97	2.63744e-07	91	0.347328	4.39452	18.7021	531.42
	Y_WSL_G15	BS00062869_51	2A	154.97	0.000458836	94	0.142729	7.91718	79.8999	663.992
	O_WSL_G14	Tdurum_contig10208_447	2B	16.88	0.000715172	81	0.138165	0.00969458	969.458	874.26
	T_Q15	Kukri_c98858_299	2B	23.9	0.00040022	89	0.143152	944.2	1851.87	985.385
	T_Q15	BobWhite_c7145_355	2B	25.11	0.00038296	91	0.150147	944.2	1851.87	985.385
	T_Q12	Excalibur_c841_609	2B	26.11	0.000485122	89	0.15808	3.0491e-05	3.0491	339.946
	T_Q12	Excalibur_c41459_96	2B	27.2	0.000152904	88	0.189726	3.0491e-05	3.0491	339.946
	T_Q12	Excalibur_c4748_360	2B	27.2	0.000144721	88	0.190602	3.0491e-05	3.0491	339.946
	T_Q12	Kukri_c52200_878	2B	27.2	0.000203983	86	0.182736	3.0491e-05	3.0491	339.946
	T_Q12	RAC875_c2300_1021	2B	27.2	0.000144721	88	0.190602	3.0491e-05	3.0491	339.946
	O_WSA_R12	BS00100939_51	2B	48.54	0.000436866	89	0.137929	0.000223015	22.3015	511.046
	O_WSA_R12	Excalibur_c46590_363	2B	48.54	0.000210367	90	0.154248	0.000223015	22.3015	511.046
	O_WSA_R12	Kukri_c74521_181	2B	48.54	0.000461587	89	0.136693	0.000223015	22.3015	511.046
	O_WSA_R12	Kukri_rep_c104422_192	2B	48.54	0.000197087	89	0.156322	0.000223015	22.3015	511.046
	O_WSA_Q13	Kukri_c53810_137	2B	53.74	0.000388659	88	0.140235	0.00257207	257.207	730.763
	Y_SL_Q13	BobWhite_c2988_493	2B	56.27	0.000362555	87	0.156202	0.118662	0.656705	234.468
	T_G12	RAC875_c17720_570	2B	69.77	0.000483216	85	0.158208	6.4667	20.4667	564.173
	Y_SL_Q12	Kukri_c44_1704	2B	80.37	1.66536e-06	89	0.272562	0.0422572	0.272024	151.313
	Y_SL_Q12	RAC875_rep_c99492_65	2B	80.37	1.66536e-06	89	0.272562	0.0422572	0.272024	151.313
	Y_SL_Q12	Kukri_c62277_80	2B	80.86	2.05639e-06	89	0.264452	0.0422572	0.272024	151.313
	Y_SL_Q12	IAAV1101	2B	82.43	3.30803e-05	88	0.196147	0.0422572	0.272024	151.313
	Y_SL_Q12	Kukri_rep_c85389_715	2B	86.45	0.000276542	85	0.148759	0.0422572	0.272024	151.313
	O_SL_G13	RFL_Contig4542_1281	2B	86.45	0.000772479	92	0.137611	34.0083	46.1122	667.253
	Y_SL_Q12	RAC875_c35438_474	2B	88.44	0.000312254	88	0.144609	0.0422572	0.272024	151.313
	Y_SL_Q12	Ra_c6728_590	2B	90.03	0.00015942	88	0.159704	0.0422572	0.272024	151.313
	Y_WSA_G13	Ra_c106376_879	2B	90.24	1.30743e-05	93	0.405115	962.868	1227.55	956.211
	Y_WSA_G12	Kukri_c7139_6288	2B	90.97	4.20658e-05	90	0.199465	4.39452	18.7021	531.42
	Y_SL_Q12	BS00065418_51	2B	92.19	0.00015942	88	0.159704	0.0422572	0.272024	151.313
	O_SL_G11	Excalibur_c23723_141	2B	93.47	0.000959926	93	0.125042	0.458373	1.66391	334.634
	O_SL_G11	RAC875_c7827_218	2B	93.47	0.000701493	93	0.131055	0.458373	1.66391	334.634
	Y_SL_Q12	IACX3325	2B	95.82	1.06345e-05	89	0.223438	0.0422572	0.272024	151.313
	Y_SL_Q12	Excalibur_rep_c109282_92	2B	96.99	0.000133342	84	0.164268	0.0422572	0.272024	151.313
	F_GS15	Kukri_c53629_239	2B	96.99	0.000383625	90	0.156062	0.0798285	1.06029	271.847
	H_O12	Excalibur_rep_c107558_367	2B	97.26	8.40327e-05	76	0.233186	429.462	810.169	781.569
	O_WSA_Q12	Excalibur_rep_c107558_367	2B	97.26	0.000483314	84	0.155559	0.0425487	0.671567	218.884
	Y_SL_Q12	Ku_c6546_718	2B	97.54	0.000257581	83	0.154155	0.0422572	0.272024	151.313
	H_O12	RAC875_c46661_184	2B	97.54	0.000570511	79	0.24581	429.462	810.169	781.569
	Y_SL_Q12	RAC875_c46661_184	2B	97.54	0.000967573	86	0.1196	0.0422572	0.272024	151.313
	Y_WSA_G13	wsnp_Ex_c5429_9593668	2B	99.56	0.00084489	92	0.157425	962.868	1227.55	956.211
	O_SL_G12	wsnp_RFL_Contig3802_4108582	2B	99.73	0.000803212	92	0.127995	0.195423	1.53147	311.57
	O_SL_Q12	CAP11_c1476_128	2B	102.23	6.14636e-08	87	0.385816	9.82094e-06	0.982094	240.688
	O_SL_Q12	wsnp_Ex_c25217_34481787	2B	102.23	5.95068e-08	87	0.385453	9.82094e-06	0.982094	240.688
	O_SL_Q12	wsnp_Ex_c41558_48356814	2B	103.34	6.34876e-08	88	0.377536	9.82094e-06	0.982094	240.688
	O_SL_Q12	wsnp_Ex_c41558_48356869	2B	103.34	5.95614e-06	89	0.253789	9.82094e-06	0.982094	240.688
	O_SL_G12	JG_c2092_196	2B	106.56	0.000449427	91	0.141271	0.195423	1.53147	311.57
	O_WSL_G11	JG_c2092_196	2B	106.56	0.000128518	91	0.173345	78.3026	201.682	776.598
	O_SL_G12	Excalibur_c5064_765	2B	107.01	0.000612639	91	0.134466	0.195423	1.53147	311.57
	O_WSL_G11	Excalibur_c5064_765	2B	107.01	0.000696629	91	0.13304	78.3026	201.682	776.598
	O_WSL_G13	Excalibur_c5064_765	2B	107.01	0.000899599	90	0.128657	12.548	108.481	686.899
	O_WSL_G11	Excalibur_rep_c67411_210	2B	107.01	0.000278104	93	0.151622	78.3026	201.682	776.598
	O_WSL_G13	Excalibur_rep_c67411_210	2B	107.01	0.000712248	92	0.132787	12.548	108.481	686.899
	O_SL_G12	Kukri_c24669_51	2B	107.01	0.000750283	92	0.130125	0.195423	1.53147	311.57
	O_WSL_G11	Kukri_c24669_51	2B	107.01	0.000462449	92	0.147132	78.3026	201.682	776.598
	O_SL_G12	Kukri_c6552_4243	2B	107.01	0.000750283	92	0.130125	0.195423	1.53147	311.57
	O_WSL_G11	Kukri_c6552_4243	2B	107.01	0.000462449	92	0.147132	78.3026	201.682	776.598
	O_SL_G12	RAC875_c7540_366	2B	107.01	0.000623836	92	0.134045	0.195423	1.53147	311.57
	O_WSL_G11	RAC875_c7540_366	2B	107.01	0.000478542	92	0.140853	78.3026	201.682	776.598
	O_WSL_G13	RAC875_c7540_366	2B	107.01	0.000962981	91	0.125899	12.548	108.481	686.899
	O_WSL_G11	wsnp_Ex_c1758_3326792	2B	107.01	0.000418419	90	0.147995	78.3026	201.682	776.598
	O_SL_G12	wsnp_Ex_rep_c68194_66973531	2B	107.01	0.000973892	91	0.123797	0.195423	1.53147	311.57
	O_WSL_G11	wsnp_Ex_rep_c68194_66973531	2B	107.01	0.000559517	91	0.138681	78.3026	201.682	776.598
	O_WSL_G11	wsnp_Ra_c28955_38371323	2B	107.01	0.000405274	91	0.144826	78.3026	201.682	776.598
	O_WSL_G11	IAAV3303	2B	107.15	0.000734042	92	0.131071	78.3026	201.682	776.598
	O_SL_G12	Tdurum_contig66317_77	2B	107.49	0.000612639	91	0.134466	0.195423	1.53147	311.57
	O_WSL_G11	Tdurum_contig66317_77	2B	107.49	0.000696629	91	0.13304	78.3026	201.682	776.598
	O_WSL_G13	Tdurum_contig66317_77	2B	107.49	0.000899599	90	0.128657	12.548	108.481	686.899
	T_Q13	Tdurum_contig54925_225	2B	108.04	0.000500189	92	0.143224	6.62812e-05	6.62812	425.625
	O_SL_Q12	Kukri_rep_c68957_201	2B	108.45	0.000162483	89	0.169552	9.82094e-06	0.982094	240.688
	F_QS14	Ra_c68109_376	2B	108.45	0.000718202	90	0.137049	13.675	184.711	736.118
	Y_SL_Q13	BS00091068_51	2B	109.14	0.000231873	88	0.166335	0.118662	0.656705	234.468
	Y_WSL_G15	wsnp_Ex_c17845_26604587	2B	109.14	0.000140421	90	0.183665	7.91718	79.8999	663.992
	F_QA13	wsnp_Ex_c20182_29230528	2B	109.24	0.0004994	87	0.152095	5.3998e-05	5.3998	407.193
	T_G12	Tdurum_contig18858_324	2B	109.48	0.000668512	92	0.137602	6.4667	20.4667	564.173
	O_SL_Q12	BobWhite_c5543_492	2B	109.53	3.66103e-05	87	0.20751	9.82094e-06	0.982094	240.688
	O_SL_Q12	Kukri_c49007_501	2B	109.53	3.49148e-05	87	0.208525	9.82094e-06	0.982094	240.688
	Y_SL_Q13	Kukri_s115194_71	2B	109.53	0.000262648	91	0.161753	0.118662	0.656705	234.468
	Y_SL_Q16	BS00077131_51	2B	110.87	0.000363228	94	0.14148	0.118129	5.49202	412.108
	F_QA13	RAC875_rep_c91134_949	2B	114.09	0.000729345	92	0.131734	5.3998e-05	5.3998	407.193
	O_SL_Q16	Tdurum_contig54784_485	2B	115.86	0.00086821	93	0.130361	0.000102804	10.2804	465.135
	Y_SL_Q16	Tdurum_contig54784_485	2B	115.86	0.000802709	93	0.124916	0.118129	5.49202	412.108
	Y_WSA_G13	RAC875_c66695_560	2B	130.62	0.00037559	88	0.161709	962.868	1227.55	956.211
	Y_WSL_G14	wsnp_Ex_c42970_49408712	2B	134.46	0.000453411	93	0.14097	5.98604	107.927	685.186
	O_SL_G11	Ku_c67680_195	2B	142.54	0.000647327	94	0.166447	0.458373	1.66391	334.634
	Y_SL_G12	Ku_c67680_195	2B	142.54	0.000139165	94	0.175136	0.0307741	3.15095	360.296
	O_SL_Q12	Excalibur_c26527_82	2B	145.13	3.1292e-06	89	0.271828	9.82094e-06	0.982094	240.688
	H_O12	BS00039187_51	2B	152.59	0.0006844	78	0.164486	429.462	810.169	781.569
	Y_WSA_G14	RAC875_c16993_444	2B	173.35	0.000851492	93	0.12617	1.16288e-05	1.16288	269.003
	F_GS15	RAC875_c63883_76	2D	6.75	0.000956868	94	0.132593	0.0798285	1.06029	271.847
	O_SL_Q13	BS00067698_51	2D	8.52	0.000284521	78	0.163098	0.110083	7.69593	427.653
	O_WSL_Q13	BS00067698_51	2D	8.52	0.000458598	77	0.155644	11.2177	203.531	718.472
	Y_WSL_G14	Tdurum_contig29563_257	2D	8.36	0.000151484	89	0.168434	5.98604	107.927	685.186
	O_SL_Q13	D_F1BEJMU01A0OMY_356	2D	8.52	0.000145016	87	0.169751	0.110083	7.69593	427.653
	O_WSL_Q13	D_F1BEJMU01A0OMY_356	2D	8.52	0.000384556	87	0.148102	11.2177	203.531	718.472
	O_SL_Q13	D_F1BEJMU02GB94Z_188	2D	8.52	0.000846173	88	0.129276	0.110083	7.69593	427.653
	O_SL_Q13	Kukri_c19434_936	2D	8.52	0.00034909	91	0.146885	0.110083	7.69593	427.653
	O_WSL_Q13	Kukri_c19434_936	2D	8.52	0.000756885	91	0.13118	11.2177	203.531	718.472
	Y_WSA_G12	Tdurum_contig64563_491	2D	8.52	0.000163105	91	0.173574	4.39452	18.7021	531.42
	O_SL_Q13	wsnp_Ex_c7908_13430703	2D	8.52	0.000254091	90	0.154677	0.110083	7.69593	427.653
	O_WSL_Q13	wsnp_Ex_c7908_13430703	2D	8.52	0.000703762	90	0.133455	11.2177	203.531	718.472
	T_Q15	RAC875_rep_c110753_119	2D	22.46	0.000629398	92	0.145418	944.2	1851.87	985.385
	O_SL_G13	CAP12_c1503_76	2D	26.05	6.19559e-06	94	0.240318	34.0083	46.1122	667.253
	T_Q15	CAP12_c1503_76	2D	26.05	1.24384e-06	94	0.732756	944.2	1851.87	985.385
	Y_SL_G11	CAP12_c1503_76	2D	26.05	0.000593588	94	0.133232	0.00286241	286.241	764.545
	O_WSA_Q13	wsnp_CAP12_c1503_764765	2D	28.12	0.000257576	85	0.162145	0.00257207	257.207	730.763
	Y_SL_G11	D_GBUVHFX02GV41H_67	2D	36.54	5.11536e-06	85	0.252624	0.00286241	286.241	764.545
	T_Q15	Excalibur_c5278_1075	2D	44.96	5.75432e-05	94	0.183656	944.2	1851.87	985.385
	Y_SL_G11	Excalibur_c5278_1075	2D	44.96	0.000595424	94	0.133036	0.00286241	286.241	764.545
	T_Q15	Kukri_rep_c72254_186	2D	49.59	0.000404264	94	0.136567	944.2	1851.87	985.385
	Y_WSL_G14	RAC875_c29079_177	2D	80.5	0.000492371	92	0.139531	5.98604	107.927	685.186
	O_WSL_G13	wsnp_BE490384D_Ta_1_1	2D	80.5	0.000800785	82	0.139781	12.548	108.481	686.899
	T_Q15	Ex_c27573_760	2D	85.07	0.000425487	94	0.144485	944.2	1851.87	985.385
	T_Q15	RAC875_c9897_638	2D	85.97	0.000425487	94	0.144485	944.2	1851.87	985.385
	T_Q12	RAC875_c66820_684	2D	91.17	0.000243813	90	0.165533	3.0491e-05	3.0491	339.946
	Y_WSA_G12	TA001453_0801	2D	96.18	5.64521e-05	86	0.20618	4.39452	18.7021	531.42
	Y_WSA_G14	BS00022586_51	3A	68.66	0.000302605	94	0.147443	1.16288e-05	1.16288	269.003
	Y_WSA_G14	BS00067499_51	3A	68.66	0.000302605	94	0.147443	1.16288e-05	1.16288	269.003
	Y_WSA_G14	RAC875_c46323_1996	3A	68.66	0.000302605	94	0.147443	1.16288e-05	1.16288	269.003
	Y_WSA_G13	BS00013584_51	3A	77.51	0.000288148	89	0.16426	962.868	1227.55	956.211
	Y_WSA_G13	BS00065932_51	3A	79.8	0.000906655	89	0.145008	962.868	1227.55	956.211
	Y_WSA_G13	Tdurum_contig25520_363	3A	79.8	0.000530044	89	0.151016	962.868	1227.55	956.211
	Y_WSA_G13	BS00110129_51	3A	85.39	0.000110721	89	0.192881	962.868	1227.55	956.211
	T_G12	wsnp_JD_c2863_3822253	3A	85.39	0.000915466	93	0.131809	6.4667	20.4667	564.173
	Y_WSA_G13	wsnp_Ex_c10272_16842803	3A	85.73	0.00015794	90	0.179189	962.868	1227.55	956.211
	Y_WSA_G13	BS00073898_51	3A	90.55	0.00024412	89	0.19063	962.868	1227.55	956.211
	O_WSL_Q12	Kukri_rep_c87640_135	3A	90.55	0.000365284	87	0.160084	3.10791e-06	0.310791	143.551
	Y_WSL_G14	RAC875_c17907_181	3A	90.55	0.000678661	90	0.132347	5.98604	107.927	685.186
	O_WSL_G12	Tdurum_contig33100_127	3A	90.55	3.00808e-05	89	0.213794	2.16338	7.87118	463.998
	O_WSA_G11	BS00022703_51	3A	109.95	0.000981357	93	0.12695	5.12193	26.6032	575.941
	O_WSA_G11	BS00038664_51	3A	109.95	0.000981357	93	0.12695	5.12193	26.6032	575.941
	Y_WSA_G13	GENE_1724_72	3A	109.95	8.12591e-05	92	0.22297	962.868	1227.55	956.211
	O_SL_R12	IAAV8170	3A	112.88	0.000926729	88	0.13202	8.29336e-07	0.0829336	31.2952
	O_SL_R12	BobWhite_c17879_519	3A	112.88	0.000904118	88	0.132819	8.29336e-07	0.0829336	31.2952
	O_SL_R12	wsnp_CAP8_c1007_643393	3A	112.88	0.000359871	91	0.153647	8.29336e-07	0.0829336	31.2952
	Y_WSL_G14	wsnp_CAP8_c1007_643393	3A	112.88	0.00042814	94	0.141759	5.98604	107.927	685.186
	O_SL_R12	wsnp_Ex_c14202_22145805	3A	113.18	0.000529106	87	0.145629	8.29336e-07	0.0829336	31.2952
	Y_WSL_G14	wsnp_Ex_c14202_22145805	3A	113.18	0.000934951	90	0.125574	5.98604	107.927	685.186
	O_SL_R12	wsnp_Ku_c19456_28944589	3A	113.18	0.000926729	88	0.13202	8.29336e-07	0.0829336	31.2952
	O_SL_Q15	BS00022368_51	3A	123.01	9.76454e-06	93	0.215419	1.42448e-05	1.42448	287.246
	Y_SL_Q12	BS00022368_51	3A	123.01	1.46182e-07	88	0.335958	0.0422572	0.272024	151.313
	O_WSA_Q15	BobWhite_c5337_225	3A	124.3	0.000395141	90	0.144581	0.000338581	33.8581	572.371
	O_WSA_Q15	BS00088755_51	3A	124.3	0.000595714	89	0.13673	0.000338581	33.8581	572.371
	O_WSA_Q15	BS00088756_51	3A	124.3	0.000729309	89	0.131826	0.000338581	33.8581	572.371
	Y_SL_Q12	BS00022256_51	3A	128.64	0.00049771	88	0.133511	0.0422572	0.272024	151.313
	O_SL_G15	BS00110564_51	3A	128.64	0.000153456	92	0.140588	4.90975e-07	0.0490975	-14.6194
	Y_SL_Q12	BS00110550_51	3A	130.17	0.00028934	87	0.145609	0.0422572	0.272024	151.313
	Y_SL_Q12	BS00022459_51	3A	138.07	0.000255642	87	0.149106	0.0422572	0.272024	151.313
	O_SL_Q15	BS00022884_51	3A	138.07	0.000295057	94	0.139252	1.42448e-05	1.42448	287.246
	Y_SL_Q12	BS00022884_51	3A	138.07	1.32232e-10	89	0.544901	0.0422572	0.272024	151.313
	H_O12	Kukri_c49927_151	3A	138.07	0.000264003	79	0.198458	429.462	810.169	781.569
	Y_SL_Q12	Kukri_c49927_151	3A	138.07	5.61374e-05	87	0.184299	0.0422572	0.272024	151.313
	T_R13	BS00097939_51	3A	173.15	0.000621438	87	0.147588	0.239759	2.82678	358.32
	T_R13	RAC875_c56516_786	3A	173.15	0.000919305	88	0.136373	0.239759	2.82678	358.32
	T_Q13	RAC875_c8459_1291	3B	27.56	0.000491125	92	0.142295	6.62812e-05	6.62812	425.625
	Y_SL_Q13	Excalibur_c9206_671	3B	30.33	0.000900317	87	0.135114	0.118662	0.656705	234.468
	H_R13	BS00066797_51	3B	42.28	9.84979e-05	92	0.181331	0.000113495	11.3495	474.047
	Y_WSL_G12	BS00066797_51	3B	42.28	0.000584397	90	0.137013	0.00050157	50.157	594.251
	Y_WSL_G14	BS00066797_51	3B	42.28	0.000630999	92	0.133535	5.98604	107.927	685.186
	Y_WSL_G12	BS00075108_51	3B	62.67	0.000221327	89	0.164501	0.00050157	50.157	594.251
	T_G12	IACX971	3B	62.67	0.000915466	93	0.131809	6.4667	20.4667	564.173
	Y_WSL_G12	Kukri_c32046_493	3B	62.67	0.000183134	89	0.169013	0.00050157	50.157	594.251
	Y_WSL_G11	wsnp_CAP8_c6899_3227098	3B	65.55	0.000659911	90	0.141828	17.75	53.5882	652.46
	Y_WSA_G13	Kukri_c45609_882	3B	65.72	0.000325804	92	0.225006	962.868	1227.55	956.211
	O_SL_Q15	RFL_Contig5246_1091	3B	67.45	0.000551951	94	0.12585	1.42448e-05	1.42448	287.246
	Y_WSL_G11	wsnp_Ex_c2580_4800027	3B	67.45	7.71051e-05	94	0.187827	17.75	53.5882	652.46
	O_SL_Q15	wsnp_RFL_Contig3529_3696847	3B	67.45	0.000551951	94	0.12585	1.42448e-05	1.42448	287.246
	Y_WSL_G11	Kukri_c4074_463	3B	67.67	0.00081026	90	0.13873	17.75	53.5882	652.46
	O_SL_R12	TA002954_0682	3B	68.71	0.000591965	88	0.143183	8.29336e-07	0.0829336	31.2952
	O_SL_R12	RFL_Contig622_1601	3B	68.87	0.000813922	89	0.134862	8.29336e-07	0.0829336	31.2952
	O_SL_R12	wsnp_Ex_c2920_5385184	3B	68.87	0.000678789	87	0.139896	8.29336e-07	0.0829336	31.2952
	O_SL_R12	wsnp_JD_c1316_1891903	3B	68.87	0.000638865	86	0.141144	8.29336e-07	0.0829336	31.2952
	O_SL_R12	wsnp_Ra_c10203_16850924	3B	68.87	0.000661082	87	0.140569	8.29336e-07	0.0829336	31.2952
	Y_SL_G13	BS00060073_51	3B	71.34	0.000400793	88	0.150791	0.000546709	54.6709	615.552
	Y_WSA_G13	BS00060073_51	3B	71.34	3.89185e-05	87	0.219053	962.868	1227.55	956.211
	Y_WSL_Q13	BS00060073_51	3B	71.34	0.000497696	85	0.15562	10.487	56.5362	622.482
	Y_SL_G13	BS00066467_51	3B	71.34	0.000399546	88	0.15086	0.000546709	54.6709	615.552
	Y_WSL_Q13	BS00066467_51	3B	71.34	0.000414212	85	0.160455	10.487	56.5362	622.482
	O_WSA_Q15	BS00073011_51	3B	71.34	0.000113281	93	0.171648	0.000338581	33.8581	572.371
	O_WSA_Q15	wsnp_Ex_c5547_9774195	3B	71.34	0.000592186	92	0.138474	0.000338581	33.8581	572.371
	O_WSA_Q15	Ku_c31046_525	3B	71.51	0.000933063	91	0.128158	0.000338581	33.8581	572.371
	O_WSA_Q15	Ku_c25346_508	3B	71.65	0.000296304	91	0.153371	0.000338581	33.8581	572.371
	O_WSA_Q15	Kukri_c25794_863	3B	71.95	0.00018724	90	0.166464	0.000338581	33.8581	572.371
	O_SL_G11	tplb0024c09_1335	3B	72.24	0.000828592	87	0.129783	0.458373	1.66391	334.634
	O_WSA_Q15	BobWhite_c40455_116	3B	72.24	0.000634498	93	0.135168	0.000338581	33.8581	572.371
	H_O12	BS00091643_51	3B	73.04	0.000463336	78	0.181062	429.462	810.169	781.569
	O_WSL_Q12	BS00062827_51	3B	73.13	1.37527e-06	90	0.312454	3.10791e-06	0.310791	143.551
	O_SL_G13	Excalibur_c15332_1194	3B	73.35	0.000873264	88	0.126613	34.0083	46.1122	667.253
	O_SL_G13	RAC875_rep_c115516_134	3B	73.35	0.000411213	90	0.141246	34.0083	46.1122	667.253
	O_SL_G13	Tdurum_contig63110_433	3B	73.35	6.72126e-06	90	0.235843	34.0083	46.1122	667.253
	O_WSL_Q15	BS00097383_51	3B	74.43	0.000463465	94	0.18381	6.18968	39.5762	607.658
	T_Q12	wsnp_Ex_c21418_30554998	3B	77.23	0.000692839	90	0.140039	3.0491e-05	3.0491	339.946
	Y_WSL_G15	BobWhite_rep_c66990_294	3B	80.13	0.000554843	92	0.14096	7.91718	79.8999	663.992
	O_WSA_G12	wsnp_JD_c16245_15468917	3B	80.76	0.000648695	90	0.134176	0.0238921	7.81501	431.154
	O_SL_G13	BS00102641_51	3B	80.99	0.000822504	92	0.122767	34.0083	46.1122	667.253
	O_SL_G13	RAC875_c5739_1262	3B	81.8	1.87318e-05	92	0.269979	34.0083	46.1122	667.253
	O_WSA_G12	Excalibur_c20392_1075	3B	84.49	0.000336065	90	0.153506	0.0238921	7.81501	431.154
	O_WSA_Q12	Kukri_c30836_582	3B	84.49	0.000751724	82	0.15118	0.0425487	0.671567	218.884
	O_SL_G13	Kukri_s117590_74	3B	84.49	4.64407e-05	93	0.178044	34.0083	46.1122	667.253
	Y_WSL_G11	BS00078844_51	3B	85.03	0.000335482	94	0.15242	17.75	53.5882	652.46
	O_WSL_G12	RAC875_c24504_119	3B	99.69	0.000799988	90	0.134577	2.16338	7.87118	463.998
	O_SL_G13	BS00064227_51	3B	115.36	0.00039495	93	0.153443	34.0083	46.1122	667.253
	Y_WSL_Q12	BS00064227_51	3B	115.36	0.000901498	89	0.148726	6.72996	9.7143	501.678
	O_SL_G12	Excalibur_rep_c115600_289	3B	136.31	0.000707824	94	0.13021	0.195423	1.53147	311.57
	O_SL_G13	Excalibur_rep_c115600_289	3B	136.31	9.16552e-05	94	0.186657	34.0083	46.1122	667.253
	Y_SL_Q12	Excalibur_rep_c115600_289	3B	136.31	1.11679e-05	89	0.224813	0.0422572	0.272024	151.313
	Y_WSA_Q12	Excalibur_rep_c115600_289	3B	136.31	0.000111235	90	0.189632	12.6689	93.8912	652.328
	Y_WSA_G13	RAC875_c34484_67	3B	137.84	0.000132047	93	0.216588	962.868	1227.55	956.211
	Y_WSA_G13	TA005883_0675	3D	23.67	0.000304003	92	0.266503	962.868	1227.55	956.211
	O_SL_Q12	Excalibur_rep_c114833_645	3D	40.51	0.000587828	86	0.139679	9.82094e-06	0.982094	240.688
	O_SL_Q12	IAAV2827	3D	41.06	0.000528217	85	0.142467	9.82094e-06	0.982094	240.688
	O_SL_Q12	wsnp_Ex_rep_c78526_74641162	3D	42.22	0.000587828	86	0.139679	9.82094e-06	0.982094	240.688
	O_SL_Q12	wsnp_JD_c12604_12812295	3D	42.22	0.000529216	85	0.142677	9.82094e-06	0.982094	240.688
	Y_SL_G12	BS00021930_51	3D	66.57	0.000335353	93	0.154064	0.0307741	3.15095	360.296
	Y_WSA_G13	BS00021930_51	3D	66.57	3.556e-10	92	1.15572	962.868	1227.55	956.211
	O_SL_Q12	Kukri_rep_c71523_81	3D	66.99	0.000386653	88	0.148432	9.82094e-06	0.982094	240.688
	Y_SL_Q16	RAC875_c33823_279	3D	84.38	3.22994e-05	92	0.200442	0.118129	5.49202	412.108
	Y_WSL_Q13	D_contig79290_372	3D	95.01	0.000978949	91	0.131836	10.487	56.5362	622.482
	Y_SL_Q13	Kukri_c5252_107	3D	96.33	0.000709485	90	0.138487	0.118662	0.656705	234.468
	O_SL_R12	CAP12_c470_361	3D	97.66	7.34203e-06	90	0.255762	8.29336e-07	0.0829336	31.2952
	O_SL_R12	Kukri_c17342_231	3D	97.66	6.17344e-06	91	0.26514	8.29336e-07	0.0829336	31.2952
	O_SL_R12	Kukri_c5411_1312	3D	97.66	7.34203e-06	90	0.255762	8.29336e-07	0.0829336	31.2952
	O_SL_R12	wsnp_CAP7_rep_c5643_2537213	3D	97.66	5.67048e-06	89	0.26247	8.29336e-07	0.0829336	31.2952
	O_WSA_Q13	wsnp_Ex_c1629_3104356	3D	98.2	0.000402363	89	0.139183	0.00257207	257.207	730.763
	O_WSA_R12	wsnp_Ex_c1629_3104356	3D	98.2	0.000110228	88	0.169408	0.000223015	22.3015	511.046
	Y_WSL_G15	GENE_1752_162	3D	101.24	1.61195e-05	94	0.224784	7.91718	79.8999	663.992
	Y_WSL_Q15	GENE_1752_162	3D	101.24	4.63003e-05	94	0.198247	1.00383	3.13506	396.034
	Y_WSL_G15	Kukri_c28730_207	3D	101.24	9.7475e-05	94	0.198484	7.91718	79.8999	663.992
	Y_WSL_Q15	Kukri_c28730_207	3D	101.24	1.75442e-05	94	0.290682	1.00383	3.13506	396.034
	O_SL_Q12	Kukri_c31733_290	3D	107.87	0.000673866	86	0.136483	9.82094e-06	0.982094	240.688
	H_O13	CAP12_rep_c3953_177	3D	143.01	0.000450589	91	0.129714	226.143	1095.06	902.869
	H_O13	JD_c7714_954	3D	143.01	0.000384116	89	0.134648	226.143	1095.06	902.869
	H_O13	wsnp_Ex_c14027_21925404	3D	143.01	0.000400517	91	0.132069	226.143	1095.06	902.869
	H_O13	wsnp_Ra_c5433_9630495	3D	143.01	0.00033564	90	0.136687	226.143	1095.06	902.869
	H_O13	D_GBUVHFX02FQKHM_48	3D	148.41	0.000512524	90	0.126995	226.143	1095.06	902.869
	H_O13	Excalibur_c51312_218	3D	148.41	0.000448867	90	0.129965	226.143	1095.06	902.869
	H_O13	Kukri_c14943_753	3D	148.41	0.000617957	92	0.123007	226.143	1095.06	902.869
	H_O13	RAC875_c61950_1644	3D	148.41	0.000487698	92	0.126442	226.143	1095.06	902.869
	H_O13	wsnp_Ra_c7174_12417331	3D	148.41	0.000541756	89	0.125807	226.143	1095.06	902.869
	H_O13	D_F1BEJMU01DVMII_118	3D	149	0.000512524	90	0.126995	226.143	1095.06	902.869
	H_O13	Kukri_c43464_89	3D	149	0.000384116	89	0.134648	226.143	1095.06	902.869
	H_O13	RAC875_c31922_138	3D	149	0.00033564	90	0.136687	226.143	1095.06	902.869
	O_WSL_Q13	BS00021850_51	3D	152.84	0.000249615	90	0.156865	11.2177	203.531	718.472
	O_WSL_Q13	BS00021919_51	3D	152.84	7.50215e-05	85	0.192244	11.2177	203.531	718.472
	O_WSL_Q13	D_GBF1XID01ETBRB_172	3D	152.84	0.000421777	86	0.149114	11.2177	203.531	718.472
	Y_SL_Q16	D_GBF1XID01ETBRB_172	3D	152.84	0.00074506	89	0.127989	0.118129	5.49202	412.108
	O_SL_Q13	Excalibur_c13336_670	3D	152.84	0.000937578	85	0.128682	0.110083	7.69593	427.653
	O_WSL_Q13	Excalibur_c13336_670	3D	152.84	5.89529e-05	85	0.197877	11.2177	203.531	718.472
	O_SL_Q13	IACX5824	3D	152.84	0.000937578	85	0.128682	0.110083	7.69593	427.653
	O_WSL_Q13	IACX5824	3D	152.84	5.89529e-05	85	0.197877	11.2177	203.531	718.472
	O_SL_Q13	Kukri_c2289_635	3D	152.84	0.000529026	87	0.143818	0.110083	7.69593	427.653
	O_WSL_Q13	Kukri_c2289_635	3D	152.84	5.28214e-05	87	0.201289	11.2177	203.531	718.472
	O_SL_Q13	BobWhite_c29014_449	3D	156.06	0.000937578	85	0.128682	0.110083	7.69593	427.653
	O_WSL_Q13	BobWhite_c29014_449	3D	156.06	5.89529e-05	85	0.197877	11.2177	203.531	718.472
	H_O12	BS00034174_51	4A	50.45	0.000188898	78	0.205343	429.462	810.169	781.569
	Y_WSA_G13	BS00010925_51	4A	51.97	0.000162798	93	0.218148	962.868	1227.55	956.211
	O_WSA_Q13	wsnp_Ku_c3081_5776947	4A	58.38	0.000796797	89	0.123939	0.00257207	257.207	730.763
	O_WSA_Q13	BS00009492_51	4A	59.99	0.000727595	86	0.126891	0.00257207	257.207	730.763
	O_WSA_Q13	TA005380_0966	4A	60.01	0.000235754	85	0.152197	0.00257207	257.207	730.763
	H_R13	BS00107766_51	4A	61.91	0.000578161	90	0.145711	0.000113495	11.3495	474.047
	H_R13	Excalibur_c58393_329	4A	61.91	8.06932e-05	90	0.19594	0.000113495	11.3495	474.047
	H_R13	wsnp_RFL_Contig3138_3094305	4A	61.91	8.12646e-05	90	0.194794	0.000113495	11.3495	474.047
	O_SL_Q12	RAC875_c56535_256	4A	91.19	0.00066861	87	0.136618	9.82094e-06	0.982094	240.688
	Y_SL_Q12	BS00064369_51	4A	118.72	0.000580363	82	0.131588	0.0422572	0.272024	151.313
	Y_WSA_G12	Tdurum_contig45738_670	4A	137.91	0.000874939	84	0.14028	4.39452	18.7021	531.42
	O_WSA_R12	BS00065030_51	4A	142.29	0.000965053	84	0.130792	0.000223015	22.3015	511.046
	T_G12	RAC875_c5834_235	4A	151.33	0.00012818	91	0.182905	6.4667	20.4667	564.173
	Y_WSL_G14	wsnp_Ku_c12399_20037334	4B	6.78	0.000799983	89	0.139052	5.98604	107.927	685.186
	Y_SL_Q12	BS00095416_51	4B	57.87	0.000335923	86	0.144259	0.0422572	0.272024	151.313
	Y_WSL_Q12	IACX773	4B	60.39	0.00045592	87	0.170538	6.72996	9.7143	501.678
	O_WSA_G12	Tdurum_contig61465_781	4B	60.66	0.00052384	89	0.138514	0.0238921	7.81501	431.154
	Y_WSL_Q12	Tdurum_contig61465_781	4B	60.66	0.0005965	87	0.149009	6.72996	9.7143	501.678
	Y_WSL_Q12	Excalibur_rep_c67779_2380	4B	61.15	0.000446428	87	0.166199	6.72996	9.7143	501.678
	Y_WSL_Q12	BS00034255_51	4B	61.84	0.000132801	88	0.19807	6.72996	9.7143	501.678
	Y_WSL_Q12	BS00075746_51	4B	61.84	0.000446428	87	0.166199	6.72996	9.7143	501.678
	Y_WSL_Q12	BS00105791_51	4B	61.84	0.000446428	87	0.166199	6.72996	9.7143	501.678
	Y_WSL_Q12	IAAV4163	4B	61.84	0.000903963	89	0.137641	6.72996	9.7143	501.678
	Y_WSL_Q12	TA004656_0593	4B	62.56	0.00045592	87	0.170538	6.72996	9.7143	501.678
	Y_WSL_Q12	wsnp_Ex_c19319_28253742	4B	71.46	0.000478246	86	0.15822	6.72996	9.7143	501.678
	Y_WSL_Q12	wsnp_CAP12_rep_c4278_1949864	4B	72.14	0.000221542	86	0.192481	6.72996	9.7143	501.678
	Y_WSL_Q12	BS00106144_51	4B	74.95	0.000731703	89	0.159525	6.72996	9.7143	501.678
	Y_WSA_G13	BS00003421_51	4B	75.65	2.10603e-05	92	0.247317	962.868	1227.55	956.211
	Y_WSA_G13	CAP11_c896_88	4D	170.43	4.41298e-05	92	0.218215	962.868	1227.55	956.211
	O_WSA_G15	Kukri_rep_c95804_119	5A	8.12	0.000426353	87	0.151293	0.000154538	15.4538	501.784
	O_WSA_G15	RAC875_c15745_124	5A	8.12	0.000555109	91	0.142103	0.000154538	15.4538	501.784
	O_WSA_G15	tplb0035p20_710	5A	8.12	0.000721358	90	0.136455	0.000154538	15.4538	501.784
	T_G12	RAC875_rep_c74170_236	5A	13.9	0.000519483	94	0.139751	6.4667	20.4667	564.173
	O_SL_G11	BS00093771_51	5A	15.61	0.000678329	93	0.132491	0.458373	1.66391	334.634
	T_R12	BS00093771_51	5A	15.61	0.000398759	92	0.152613	2.44456	17.4281	527.056
	O_SL_G15	BS00065296_51	5A	15.86	0.000447893	92	0.119942	4.90975e-07	0.0490975	-14.6194
	Y_WSA_G12	Excalibur_c6010_235	5A	39.26	0.00043057	91	0.149201	4.39452	18.7021	531.42
	H_O12	Kukri_c12738_882	5A	42.86	0.000749991	79	0.163629	429.462	810.169	781.569
	O_WSL_Q15	RAC875_rep_c106044_137	5A	43.27	0.000581767	92	0.130715	6.18968	39.5762	607.658
	O_WSL_Q12	RAC875_c15204_992	5A	43.44	2.34122e-06	89	0.297033	3.10791e-06	0.310791	143.551
	Y_WSA_G13	RAC875_c15204_992	5A	43.44	2.29574e-06	92	0.702873	962.868	1227.55	956.211
	H_O12	wsnp_Ex_c31570_40343841	5A	43.44	7.20342e-05	78	0.240362	429.462	810.169	781.569
	O_SL_R13	BS00063822_51	5A	45.08	0.000539535	89	0.15532	0.0384439	1.65506	302.034
	O_SL_R13	BS00063823_51	5A	45.08	0.000591962	89	0.152896	0.0384439	1.65506	302.034
	O_SL_R13	BS00066127_51	5A	45.08	0.000539535	89	0.15532	0.0384439	1.65506	302.034
	O_SL_R13	RAC875_c13_1458	5A	45.08	0.000950183	88	0.140558	0.0384439	1.65506	302.034
	O_SL_R13	RAC875_c13_1589	5A	45.08	0.000468611	90	0.159202	0.0384439	1.65506	302.034
	O_SL_R13	wsnp_Ra_c13_24540	5A	45.08	0.000591962	89	0.152896	0.0384439	1.65506	302.034
	O_WSL_G12	GENE_3583_319	5A	49.03	0.00099543	89	0.128239	2.16338	7.87118	463.998
	O_WSL_G12	IAAV3512	5A	49.03	0.000652929	87	0.138717	2.16338	7.87118	463.998
	O_WSL_G12	Kukri_c7633_724	5A	49.03	0.000769839	87	0.135994	2.16338	7.87118	463.998
	O_SL_G11	BS00021939_51	5A	49.39	0.000383207	89	0.147302	0.458373	1.66391	334.634
	Y_SL_Q12	Kukri_c41797_393	5A	53.25	0.000369808	89	0.140389	0.0422572	0.272024	151.313
	Y_SL_Q12	RFL_Contig2187_1025	5A	53.25	0.000425612	87	0.137543	0.0422572	0.272024	151.313
	O_SL_G13	wsnp_Ex_c39592_46849607	5A	55.13	3.76385e-05	91	0.300204	34.0083	46.1122	667.253
	O_SL_G13	IAAV1375	5A	61.16	3.57579e-05	93	0.645717	34.0083	46.1122	667.253
	O_WSL_G11	IAAV1375	5A	61.16	2.84427e-06	93	0.491276	78.3026	201.682	776.598
	Y_SL_G12	IAAV1375	5A	61.16	5.2894e-05	93	0.201257	0.0307741	3.15095	360.296
	Y_SL_G12	IAAV3832	5A	62.72	0.000184526	93	0.166021	0.0307741	3.15095	360.296
	O_SL_Q12	wsnp_Ex_c7487_12808011	5A	68.95	2.6147e-05	88	0.216067	9.82094e-06	0.982094	240.688
	Y_WSA_G15	BS00011235_51	5A	76.81	0.000946624	89	0.131883	0.0712246	0.420947	200.221
	O_SL_Q12	Excalibur_c45894_552	5A	76.81	0.00053247	88	0.141292	9.82094e-06	0.982094	240.688
	F_GA14	CAP7_c4800_276	5A	82.72	0.000246708	91	0.164707	8.5507e-06	0.85507	241.294
	F_GA14	Kukri_rep_c70839_205	5A	82.72	0.000374317	91	0.156287	8.5507e-06	0.85507	241.294
	F_GA14	RAC875_c64253_435	5A	82.72	0.00045207	91	0.151208	8.5507e-06	0.85507	241.294
	F_GA14	RAC875_c64253_666	5A	82.72	0.000374317	91	0.156287	8.5507e-06	0.85507	241.294
	Y_SL_Q16	BS00009369_51	5A	84.13	0.000703509	91	0.129469	0.118129	5.49202	412.108
	Y_SL_Q12	Ku_c915_507	5A	86.21	4.05231e-05	87	0.19351	0.0422572	0.272024	151.313
	T_Q16	IAAV8258	5A	86.91	0.000290974	93	0.15615	83.7958	1729.94	933.827
	T_Q16	BS00075959_51	5A	90.54	0.00076965	93	0.133347	83.7958	1729.94	933.827
	T_Q16	Excalibur_c23354_306	5A	90.54	0.000259175	94	0.151718	83.7958	1729.94	933.827
	T_Q16	Excalibur_c30482_898	5A	90.54	3.19002e-05	93	0.210919	83.7958	1729.94	933.827
	T_Q16	IAAV3365	5A	90.54	0.000815734	93	0.131853	83.7958	1729.94	933.827
	T_Q16	wsnp_Ex_c54193_57155537	5A	90.54	0.00076965	93	0.133347	83.7958	1729.94	933.827
	T_Q16	wsnp_Ex_c54193_57155632	5A	90.54	0.000815734	93	0.131853	83.7958	1729.94	933.827
	T_Q16	RAC875_rep_c76193_513	5A	91.99	0.000533894	92	0.149717	83.7958	1729.94	933.827
	T_Q16	wsnp_Ex_c18754_27630557	5A	92.35	0.000306145	94	0.148131	83.7958	1729.94	933.827
	T_Q16	wsnp_Ex_c621_1231444	5A	92.35	8.5566e-05	93	0.186484	83.7958	1729.94	933.827
	T_Q16	Excalibur_c31769_793	5A	92.56	0.000502428	93	0.142667	83.7958	1729.94	933.827
	T_Q16	wsnp_Ex_c17476_26190830	5A	92.56	0.000422873	93	0.147414	83.7958	1729.94	933.827
	T_Q16	wsnp_Ku_c6977_12078885	5A	92.56	0.000502428	93	0.142667	83.7958	1729.94	933.827
	T_Q16	BS00066447_51	5A	92.6	0.000306145	94	0.148131	83.7958	1729.94	933.827
	T_Q16	Excalibur_c24051_502	5A	92.6	0.000502428	93	0.142667	83.7958	1729.94	933.827
	T_Q16	RAC875_rep_c109969_119	5A	92.87	0.000245506	94	0.152913	83.7958	1729.94	933.827
	T_Q16	wsnp_Ex_c2185_4094843	5A	92.87	0.000502428	93	0.142667	83.7958	1729.94	933.827
	T_Q16	wsnp_Ex_rep_c101994_87256479	5A	92.87	0.000814401	92	0.139216	83.7958	1729.94	933.827
	T_Q16	wsnp_Ex_c8543_14357385	5A	93.23	3.48395e-05	93	0.209566	83.7958	1729.94	933.827
	O_WSL_G11	BS00065915_51	5A	120.14	0.000995965	93	0.123665	78.3026	201.682	776.598
	O_WSA_R13	IAAV3916	5A	130.37	0.000179683	92	0.173216	0.796202	2.85401	380.396
	O_SL_Q12	Kukri_rep_c86966_163	5A	141.75	0.000488289	85	0.144917	9.82094e-06	0.982094	240.688
	O_SL_Q16	JD_c51907_59	5B	18.33	0.000210003	90	0.166016	0.000102804	10.2804	465.135
	Y_WSL_Q12	BS00065732_51	5B	20.23	0.000882654	87	0.168248	6.72996	9.7143	501.678
	O_WSL_G11	wsnp_BE499835B_Ta_2_5	5B	25.09	0.000607575	89	0.141013	78.3026	201.682	776.598
	O_SL_G13	wsnp_Ex_c58091_59534826	5B	25.18	0.000232736	92	0.180307	34.0083	46.1122	667.253
	Y_SL_Q13	CAP7_c5481_96	5B	29.11	0.000787799	87	0.137311	0.118662	0.656705	234.468
	Y_WSL_Q13	RAC875_rep_c116173_605	5B	30.39	0.000291146	88	0.167155	10.487	56.5362	622.482
	O_SL_Q12	TA005831_0880	5B	40.57	0.000231713	89	0.160812	9.82094e-06	0.982094	240.688
	O_SL_Q12	BobWhite_c4383_143	5B	41.89	0.00035599	86	0.151273	9.82094e-06	0.982094	240.688
	O_WSL_Q12	wsnp_Ex_rep_c66881_65284662	5B	46.36	0.000127406	89	0.186529	3.10791e-06	0.310791	143.551
	Y_WSA_G13	Tdurum_contig12540_72	5B	47.27	0.000681351	90	0.142513	962.868	1227.55	956.211
	O_SL_Q12	Tdurum_contig53926_455	5B	68.63	5.88855e-05	89	0.194354	9.82094e-06	0.982094	240.688
	O_SL_Q12	Tdurum_contig11060_433	5B	69.19	7.01063e-07	89	0.313502	9.82094e-06	0.982094	240.688
	Y_WSL_Q15	BS00029869_51	5B	95.52	0.0003727	91	0.151131	1.00383	3.13506	396.034
	Y_WSL_Q12	Ku_c11429_519	5B	95.52	0.000804071	88	0.14291	6.72996	9.7143	501.678
	Y_WSL_Q15	Ku_c11429_519	5B	95.52	0.000216888	92	0.163946	1.00383	3.13506	396.034
	Y_WSA_G13	Kukri_c49101_731	5B	104.23	0.000591481	91	0.165341	962.868	1227.55	956.211
	Y_WSA_G13	GENE_2944_81	5B	126.35	0.000112176	93	0.203999	962.868	1227.55	956.211
	O_WSA_G14	Tdurum_contig97407_196	5B	137.1	0.000783273	91	0.138688	1.06429e-05	1.06429	261.003
	O_WSA_G14	BS00099986_51	5B	147.2	0.000330755	92	0.160549	1.06429e-05	1.06429	261.003
	O_WSA_G14	Excalibur_c9563_1157	5B	147.2	0.00041993	94	0.144036	1.06429e-05	1.06429	261.003
	O_SL_Q15	BS00029348_51	5B	150.93	0.00063084	81	0.130173	1.42448e-05	1.42448	287.246
	O_SL_R12	Tdurum_contig12848_112	5B	168.13	0.000904464	91	0.131675	8.29336e-07	0.0829336	31.2952
	Y_WSL_G11	BobWhite_c24484_240	5B	182.15	0.00051881	93	0.143601	17.75	53.5882	652.46
	Y_WSA_G13	CAP8_c2277_179	5B	182.15	1.8816e-06	92	0.686368	962.868	1227.55	956.211
	O_SL_G13	BS00031339_51	5B	183.93	0.00091767	92	0.158945	34.0083	46.1122	667.253
	O_WSL_Q12	RAC875_rep_c72023_267	5D	58.94	2.11632e-06	88	0.300874	3.10791e-06	0.310791	143.551
	O_SL_G15	BobWhite_c836_422	5D	63.13	0.000447893	92	0.119942	4.90975e-07	0.0490975	-14.6194
	O_WSL_Q12	wsnp_Ex_c14182_22122844	5D	64.48	2.11632e-06	88	0.300874	3.10791e-06	0.310791	143.551
	O_SL_G15	BobWhite_c15647_606	5D	67.49	0.000477592	92	0.119181	4.90975e-07	0.0490975	-14.6194
	O_SL_G15	D_GBF1XID01A16U2_148	5D	67.49	0.000447893	92	0.119942	4.90975e-07	0.0490975	-14.6194
	O_SL_G15	Excalibur_c37393_75	5D	67.49	0.000477592	92	0.119181	4.90975e-07	0.0490975	-14.6194
	O_SL_G15	RAC875_c44064_222	5D	67.49	0.000447893	92	0.119942	4.90975e-07	0.0490975	-14.6194
	O_WSL_Q12	BobWhite_c6328_410	5D	69.39	1.37527e-06	90	0.312454	3.10791e-06	0.310791	143.551
	Y_SL_Q12	IACX6496	5D	70.11	0.00012179	88	0.169201	0.0422572	0.272024	151.313
	O_WSA_Q12	IAAV6265	5D	87.06	0.000139587	89	0.1853	0.0425487	0.671567	218.884
	Y_WSA_Q15	wsnp_Ex_rep_c68491_67318138	5D	184.06	0.000468735	89	0.146372	0.000754273	0.310503	150.544
	O_WSA_R13	BS00058709_51	5D	203.88	0.000385181	93	0.15022	0.796202	2.85401	380.396
	Y_WSA_G12	BS00058709_51	5D	203.88	0.000658516	91	0.138967	4.39452	18.7021	531.42
	O_WSL_Q12	Excalibur_c30778_271	5D	204.58	0.000971395	89	0.134013	3.10791e-06	0.310791	143.551
	O_WSL_Q12	wsnp_Ex_c11055_17927692	5D	204.58	0.000971395	89	0.134013	3.10791e-06	0.310791	143.551
	Y_SL_Q12	Tdurum_contig54957_525	6A	19.24	9.5266e-06	89	0.226052	0.0422572	0.272024	151.313
	Y_SL_Q12	Tdurum_contig97611_150	6A	19.24	0.000585757	88	0.12952	0.0422572	0.272024	151.313
	O_SL_G13	wsnp_CAP11_c2142_1128735	6A	20.04	0.00081533	92	0.126327	34.0083	46.1122	667.253
	O_SL_G15	BS00025560_51	6A	21.12	0.000466706	90	0.134134	4.90975e-07	0.0490975	-14.6194
	O_SL_G15	BS00096853_51	6A	22.01	0.000698089	91	0.111184	4.90975e-07	0.0490975	-14.6194
	O_SL_G15	Tdurum_contig10580_316	6A	22.01	0.000349437	90	0.140922	4.90975e-07	0.0490975	-14.6194
	Y_SL_Q12	RFL_Contig1622_1433	6A	25.53	0.000892498	85	0.121418	0.0422572	0.272024	151.313
	O_WSA_G14	BS00077789_51	6A	37.03	0.000187128	90	0.168267	1.06429e-05	1.06429	261.003
	O_WSA_G14	GENE_4050_396	6A	37.03	8.95232e-05	89	0.188081	1.06429e-05	1.06429	261.003
	O_WSL_Q13	RAC875_rep_c106371_205	6A	43.1	0.000969252	86	0.12826	11.2177	203.531	718.472
	O_WSL_Q13	Tdurum_contig50062_934	6A	43.1	0.000966475	86	0.128393	11.2177	203.531	718.472
	Y_SL_Q16	BobWhite_c8879_142	6A	76.93	0.000412725	88	0.143643	0.118129	5.49202	412.108
	Y_SL_Q16	tplb0032i10_420	6A	76.93	0.000348464	90	0.144047	0.118129	5.49202	412.108
	Y_SL_Q16	Ra_c14408_576	6A	77.14	0.00052482	91	0.13535	0.118129	5.49202	412.108
	Y_SL_Q16	wsnp_Ex_c29368_38408543	6A	77.14	0.000348464	90	0.144047	0.118129	5.49202	412.108
	Y_SL_Q16	Excalibur_c15844_1470	6A	79.08	1.64079e-05	89	0.228631	0.118129	5.49202	412.108
	Y_SL_Q16	RAC875_c7804_236	6A	79.08	0.00025524	87	0.153982	0.118129	5.49202	412.108
	Y_SL_Q16	TA005366_0788	6A	79.08	9.70641e-06	89	0.242947	0.118129	5.49202	412.108
	Y_SL_Q16	Tdurum_contig30082_197	6A	79.08	0.000520986	93	0.134138	0.118129	5.49202	412.108
	O_WSL_Q12	CAP8_c8024_128	6A	82.38	1.37527e-06	90	0.312454	3.10791e-06	0.310791	143.551
	O_SL_R12	CAP12_c118_95	6A	84.11	0.000553021	91	0.143166	8.29336e-07	0.0829336	31.2952
	Y_WSA_G13	RAC875_c104548_369	6A	90.53	0.000364443	92	0.233569	962.868	1227.55	956.211
	Y_SL_Q13	BS00065152_51	6A	99.04	0.000722834	85	0.148747	0.118662	0.656705	234.468
	Y_SL_Q13	BobWhite_c17385_55	6A	99.04	0.000748352	85	0.147428	0.118662	0.656705	234.468
	O_SL_G13	RAC875_c11289_71	6A	105.04	0.000649431	93	0.159878	34.0083	46.1122	667.253
	O_SL_Q12	RAC875_c11289_71	6A	105.04	9.73585e-05	88	0.18241	9.82094e-06	0.982094	240.688
	Y_WSA_G13	RAC875_c11289_71	6A	105.04	0.000116464	92	0.204666	962.868	1227.55	956.211
	T_Q12	wsnp_BF483091A_Ta_2_5	6A	135.86	0.000106389	88	0.190964	3.0491e-05	3.0491	339.946
	T_Q12	IAAV40	6A	136.7	0.000244829	90	0.165621	3.0491e-05	3.0491	339.946
	T_Q12	wsnp_RFL_Contig1075_104560	6A	136.7	0.000302106	90	0.160507	3.0491e-05	3.0491	339.946
	T_Q12	Excalibur_c63713_871	6A	137.03	0.000244829	90	0.165621	3.0491e-05	3.0491	339.946
	T_Q12	Excalibur_c63713_892	6A	137.03	0.000244829	90	0.165621	3.0491e-05	3.0491	339.946
	T_Q12	Excalibur_c50185_87	6A	138.04	8.76154e-05	90	0.191637	3.0491e-05	3.0491	339.946
	Y_WSA_Q15	TA005330_0793	6A	138.04	0.000585486	89	0.142494	0.000754273	0.310503	150.544
	T_G11	BS00109913_51	6A	140.7	0.000399538	85	0.146746	0.502905	24.3301	545.94
	Y_SL_G11	Kukri_c90942_274	6A	140.7	3.09656e-05	94	0.202158	0.00286241	286.241	764.545
	T_Q15	Tdurum_contig29607_294	6A	140.87	0.000284104	94	0.141161	944.2	1851.87	985.385
	Y_SL_G11	Tdurum_contig29607_294	6A	140.87	1.56366e-06	94	0.274392	0.00286241	286.241	764.545
	H_O12	BobWhite_c9330_499	6B	43.94	0.000785816	81	0.162046	429.462	810.169	781.569
	T_Q15	Excalibur_c81461_138	6B	58.2	0.000420504	94	0.285324	944.2	1851.87	985.385
	F_QA13	Excalibur_rep_c77166_95	6B	58.2	0.000601058	94	0.146866	5.3998e-05	5.3998	407.193
	O_SL_Q12	RAC875_c17559_3102	6B	58.2	0.000552242	89	0.140344	9.82094e-06	0.982094	240.688
	T_R13	Kukri_c25725_1921	6B	69.56	0.00058236	93	0.139712	0.239759	2.82678	358.32
	T_R13	Ra_c24622_352	6B	69.56	0.000949092	89	0.135613	0.239759	2.82678	358.32
	T_R13	wsnp_Ex_c3940_7144946	6B	69.56	0.00058236	93	0.139712	0.239759	2.82678	358.32
	O_WSL_Q12	BobWhite_c22827_193	6B	71.9	0.000656399	87	0.14519	3.10791e-06	0.310791	143.551
	F_QA13	wsnp_Ex_c17379_26073344	6B	98.04	0.000569864	93	0.141276	5.3998e-05	5.3998	407.193
	F_QA13	RAC875_c17347_312	6B	99.14	0.000787732	94	0.129347	5.3998e-05	5.3998	407.193
	Y_SL_Q12	BS00046264_51	6B	109.7	0.000897204	84	0.12166	0.0422572	0.272024	151.313
	Y_SL_Q12	wsnp_Ex_c3025_5587183	6B	109.86	0.000974636	85	0.119652	0.0422572	0.272024	151.313
	O_SL_R13	wsnp_Ku_c46363_53116979	6B	113.67	0.00070838	91	0.138258	0.0384439	1.65506	302.034
	Y_WSA_G12	wsnp_Ex_c19525_28494827	6B	116.55	0.00069134	90	0.137939	4.39452	18.7021	531.42
	O_SL_R13	BS00083918_51	6B	119.73	0.000953972	92	0.132611	0.0384439	1.65506	302.034
	O_SL_R13	BobWhite_c13202_399	6B	122.09	0.000809853	92	0.135023	0.0384439	1.65506	302.034
	O_WSL_Q15	wsnp_Ex_c4789_8550135	6D	9.47	0.00090206	92	0.12111	6.18968	39.5762	607.658
	T_Q15	D_GB5Y7FA02FHK0M_407	6D	53.08	1.31001e-05	93	0.212158	944.2	1851.87	985.385
	T_Q15	RAC875_c26177_632	6D	54.26	1.31001e-05	93	0.212158	944.2	1851.87	985.385
	O_SL_G13	Excalibur_rep_c70026_113	6D	83.44	3.03961e-09	92	0.529741	34.0083	46.1122	667.253
	O_SL_G13	Kukri_c34967_226	6D	83.44	3.03961e-09	92	0.529741	34.0083	46.1122	667.253
	O_SL_G13	wsnp_BF428701D_Ta_1_1	6D	83.44	3.03961e-09	92	0.529741	34.0083	46.1122	667.253
	O_SL_G13	Kukri_c99396_111	7A	35.31	4.69238e-06	93	0.916141	34.0083	46.1122	667.253
	Y_WSA_G13	Kukri_c99396_111	7A	35.31	2.88976e-06	92	0.317767	962.868	1227.55	956.211
	O_SL_G13	RAC875_c4965_264	7A	35.31	4.69238e-06	93	0.916141	34.0083	46.1122	667.253
	Y_WSA_G13	RAC875_c4965_264	7A	35.31	2.88976e-06	92	0.317767	962.868	1227.55	956.211
	F_GA13	Excalibur_c16355_712	7A	51.36	0.00089302	93	0.128359	8.80772e-06	0.880772	242.279
	O_SL_G13	BS00102772_51	7A	97	0.000219742	88	0.157902	34.0083	46.1122	667.253
	Y_WSA_Q15	Kukri_rep_c101532_1046	7A	116.67	0.000429947	90	0.145404	0.000754273	0.310503	150.544
	Y_SL_G12	RFL_Contig3425_378	7A	119.22	0.000767186	91	0.138155	0.0307741	3.15095	360.296
	Y_WSA_Q15	BS00040601_51	7A	122.9	0.000524332	94	0.140407	0.000754273	0.310503	150.544
	Y_SL_G12	BS00047691_51	7A	125.83	0.000350592	93	0.156141	0.0307741	3.15095	360.296
	O_SL_G13	BS00076461_51	7A	126.4	4.08834e-05	94	0.190095	34.0083	46.1122	667.253
	Y_WSA_G11	BS00082180_51	7A	130.27	0.000794034	94	0.130085	0.00266896	1.52426	293.628
	O_SL_G13	Kukri_c64283_212	7A	135.81	0.000144444	92	0.227801	34.0083	46.1122	667.253
	Y_WSA_G15	Kukri_c64283_212	7A	135.81	0.000856418	92	0.131382	0.0712246	0.420947	200.221
	Y_WSA_G11	Tdurum_contig56175_791	7A	135.81	0.000406189	93	0.146236	0.00266896	1.52426	293.628
	O_WSL_G13	RAC875_c37085_317	7A	152.76	0.000279892	93	0.154569	12.548	108.481	686.899
	Y_SL_Q12	Excalibur_rep_c102881_88	7A	181.38	0.000127822	87	0.16572	0.0422572	0.272024	151.313
	Y_WSA_G13	Kukri_c855_908	7A	212.59	0.000268922	92	0.200226	962.868	1227.55	956.211
	Y_SL_Q12	Tdurum_contig97505_172	7A	212.66	0.000879545	81	0.124191	0.0422572	0.272024	151.313
	T_Q12	Kukri_c3781_285	7A	216.36	0.000372921	87	0.206879	3.0491e-05	3.0491	339.946
	H_R13	Excalibur_c19455_3760	7A	228.37	2.73652e-05	94	0.211174	0.000113495	11.3495	474.047
	Y_WSA_G12	Excalibur_c19455_3760	7A	228.37	0.000136539	91	0.179827	4.39452	18.7021	531.42
	O_SL_G12	RFL_Contig801_2124	7B	10.06	0.0005182	91	0.13802	0.195423	1.53147	311.57
	O_SL_G12	Tdurum_contig10861_942	7B	10.06	0.000981356	91	0.123453	0.195423	1.53147	311.57
	T_G13	GENE_4826_641	7B	57.05	0.000396896	94	0.144899	6.12407	33.9692	596.539
	T_Q16	BobWhite_c10448_80	7B	58.17	0.000968929	90	0.129735	83.7958	1729.94	933.827
	T_G13	GENE_4337_558	7B	58.17	0.000693134	94	0.130633	6.12407	33.9692	596.539
	T_Q15	Ku_c46689_1653	7B	58.17	0.00055161	93	0.131122	944.2	1851.87	985.385
	T_G13	BobWhite_c23074_304	7B	58.5	0.000693134	94	0.130633	6.12407	33.9692	596.539
	T_Q16	BS00003726_51	7B	58.63	0.000982689	91	0.128923	83.7958	1729.94	933.827
	T_Q16	BS00091302_51	7B	58.88	0.000735886	91	0.136084	83.7958	1729.94	933.827
	Y_SL_Q16	CAP8_c195_441	7B	63.09	0.000885889	94	0.124954	0.118129	5.49202	412.108
	O_WSA_Q13	wsnp_Ex_rep_c66351_64532511	7B	66.62	0.000683518	87	0.129814	0.00257207	257.207	730.763
	O_WSA_Q13	wsnp_Ex_c38995_46393506	7B	67.47	0.000937345	89	0.121102	0.00257207	257.207	730.763
	O_WSA_Q13	wsnp_Ku_c26213_36167499	7B	67.47	0.000780389	89	0.125438	0.00257207	257.207	730.763
	O_SL_G13	Ku_c9598_2119	7B	71.33	0.000328889	93	0.140766	34.0083	46.1122	667.253
	O_SL_Q12	Excalibur_rep_c116920_300	7B	71.66	3.11839e-07	88	0.33622	9.82094e-06	0.982094	240.688
	O_WSL_G13	Excalibur_rep_c116920_300	7B	71.66	0.000198852	92	0.162715	12.548	108.481	686.899
	Y_WSL_Q12	Tdurum_contig76683_147	7B	73.79	0.000510274	88	0.156561	6.72996	9.7143	501.678
	O_WSA_G12	wsnp_Ku_c21752_31528824	7B	73.79	0.000558929	92	0.135767	0.0238921	7.81501	431.154
	Y_WSL_Q12	RAC875_c68398_75	7B	75.37	0.000510274	88	0.156561	6.72996	9.7143	501.678
	T_G12	BS00105558_51	7B	78.31	0.000990837	92	0.132952	6.4667	20.4667	564.173
	O_WSA_Q13	wsnp_BE498985A_Ta_2_1	7B	102.58	0.000740629	84	0.137775	0.00257207	257.207	730.763
	O_SL_G13	BS00064146_51	7B	102.79	0.000529258	88	0.143561	34.0083	46.1122	667.253
	O_WSA_Q13	Tdurum_contig10677_529	7B	102.88	0.000969854	84	0.130056	0.00257207	257.207	730.763
	H_O12	TA002394_1002	7B	121.6	0.000292922	79	0.187783	429.462	810.169	781.569
	Y_SL_Q12	Ku_c22990_969	7B	142.87	0.00095286	87	0.119556	0.0422572	0.272024	151.313
	O_SL_G15	Excalibur_c51720_84	7B	150.6	0.000854785	84	0.109807	4.90975e-07	0.0490975	-14.6194
	Y_WSA_G13	tplb0045c05_547	7B	158.98	5.18948e-05	91	0.206297	962.868	1227.55	956.211
	Y_WSL_G11	tplb0045c05_547	7B	158.98	0.000435455	92	0.166754	17.75	53.5882	652.46
	O_WSL_G15	Excalibur_c24639_398	7B	167.18	0.000532664	91	0.134619	3.16632e-06	0.316632	151.916
	T_Q15	RAC875_c525_202	7B	167.27	0.000350212	90	0.195632	944.2	1851.87	985.385
	Y_WSA_G13	RAC875_rep_c108382_824	7B	167.4	6.39694e-05	90	0.207703	962.868	1227.55	956.211
	O_WSL_G15	CAP12_c194_240	7B	171.11	0.000164271	91	0.161611	3.16632e-06	0.316632	151.916
	O_SL_Q12	Ra_c30952_531	7D	4.24	3.63733e-05	86	0.208541	9.82094e-06	0.982094	240.688
	T_Q12	D_contig08599_465	7D	4.47	0.000134662	90	0.180915	3.0491e-05	3.0491	339.946
	T_Q12	D_contig36176_338	7D	25.6	0.000374488	89	0.155252	3.0491e-05	3.0491	339.946
	T_Q12	IACX11794	7D	25.9	0.000330584	89	0.158474	3.0491e-05	3.0491	339.946
	T_Q12	BS00068485_51	7D	26.2	0.000998598	89	0.131429	3.0491e-05	3.0491	339.946
	T_Q12	Excalibur_c7255_697	7D	26.2	0.000709438	88	0.141411	3.0491e-05	3.0491	339.946
	T_Q12	Excalibur_c833_1405	7D	26.2	0.000833013	90	0.135871	3.0491e-05	3.0491	339.946
	T_Q12	Kukri_rep_c103404_314	7D	26.2	0.000615074	86	0.144836	3.0491e-05	3.0491	339.946
	T_Q12	wsnp_Ex_c65899_64135487	7D	26.2	0.000289386	87	0.163668	3.0491e-05	3.0491	339.946
	O_SL_G13	Excalibur_c11615_244	7D	133.18	0.000390792	93	0.298238	34.0083	46.1122	667.253
	O_SL_G13	wsnp_Ex_c1019_1947979	7D	134.4	1.27182e-07	93	0.331493	34.0083	46.1122	667.253
	Y_WSL_G11	Kukri_c52429_81	7D	136.42	1.47858e-05	88	0.237578	17.75	53.5882	652.46
	O_SL_R12	BS00022058_51	7D	163.35	7.00764e-06	91	0.255321	8.29336e-07	0.0829336	31.2952
	Y_WSL_G14	BS00022058_51	7D	163.35	7.68982e-05	94	0.181807	5.98604	107.927	685.186
	T_Q12	D_F5XZDLF02FKJFM_220	7D	197.58	0.000134662	90	0.180915	3.0491e-05	3.0491	339.946
	T_Q12	RAC875_rep_c111788_130	7D	197.58	0.000134662	90	0.180915	3.0491e-05	3.0491	339.946
	T_Q12	Excalibur_c46453_216	7D	202.54	5.59175e-05	90	0.207162	3.0491e-05	3.0491	339.946
	T_Q12	BS00022875_51	7D	203.58	0.000134662	90	0.180915	3.0491e-05	3.0491	339.946
	O_WSA_R13	Excalibur_c64848_1214	7D	206.75	0.000355689	92	0.156886	0.796202	2.85401	380.396
	T_Q12	Excalibur_c64848_1214	7D	206.75	5.33226e-06	89	0.286264	3.0491e-05	3.0491	339.946
	Y_SL_G12	Excalibur_c64848_1214	7D	206.75	0.00032117	93	0.160592	0.0307741	3.15095	360.296
	Y_WSA_G13	Excalibur_c64848_1214	7D	206.75	1.11833e-06	92	0.370031	962.868	1227.55	956.211
	T_Q12	BobWhite_rep_c52163_55	7D	206.75	0.000134662	90	0.180915	3.0491e-05	3.0491	339.946
	T_Q12	Kukri_c45628_892	7D	206.75	5.59175e-05	90	0.207162	3.0491e-05	3.0491	339.946

## Sheet: Table S6
	Trait	Pos	SNP	Chr	p-value	MarkerR2	Genetic Var	Residual Var	-2LnLikelihood
	O_SL_G12	55.18	GENE-0002_856	1A	0.000660475	0.113963	241.896	1080.01	1067.89
	O_WSA_Q14	70.79	wsnp_Ra_c41581_48764320	1A	0.000802432	0.108393	4.25738e-05	4.25738	454.866
	O_WSA_Q14	70.79	Kukri_c27717_316	1A	0.000942531	0.105095	4.25738e-05	4.25738	454.866
	O_WSA_Q14	71.1	Excalibur_c14943_695	1A	0.000827973	0.107617	4.25738e-05	4.25738	454.866
	O_WSA_Q14	74.78	Ra_c11023_679	1A	0.000769469	0.10818	4.25738e-05	4.25738	454.866
	Y_SL_Q15	79.59	BS00022733_51	1A	0.000360793	0.127305	2.2523e-05	2.2523	387.516
	T_G15	94.46	CAP12_c3602_91	1A	0.000267379	0.13113	4.50203	18.7383	643.578
	O_WSA_G15	64.89	Tdurum_contig61425_242	1B	0.000347595	0.125539	9.61948e-05	9.61948	538.085
	O_WSA_G15	64.89	IAAV1158	1B	0.000987988	0.105676	9.61948e-05	9.61948	538.085
	Y_SL_G14	66.73	BobWhite_c1318_691	1B	0.000919813	0.109178	3.96569	5.76722	556.818
	Y_WSL_G13	67.76	IACX5764	1B	0.000211746	0.136544	87.5217	106.65	871.764
	Y_SL_G14	67.76	IACX5764	1B	0.000373294	0.125422	3.96569	5.76722	556.818
	Y_SL_G14	74.37	Tdurum_contig31102_299	1B	0.000240981	0.135088	3.96569	5.76722	556.818
	Y_SL_G14	74.37	BS00000066_51	1B	0.000240981	0.135088	3.96569	5.76722	556.818
	Y_WSL_G13	75.27	BS00036362_51	1B	0.000329699	0.128459	87.5217	106.65	871.764
	Y_WSL_G13	75.81	wsnp_BG606586B_Ta_2_13	1B	0.000313037	0.129368	87.5217	106.65	871.764
	Y_WSL_G13	75.81	Kukri_c559_193	1B	0.000936815	0.10794	87.5217	106.65	871.764
	O_SL_Q15	74.37	BS00000066_51	1B	0.0002812	0.126607	6.20452e-05	6.20452	491.958
	O_SL_Q15	74.37	Tdurum_contig31102_299	1B	0.0002812	0.126607	6.20452e-05	6.20452	491.958
	O_SL_Q15	75.27	BS00036362_51	1B	0.000300604	0.125581	6.20452e-05	6.20452	491.958
	O_SL_Q15	75.81	Kukri_c559_193	1B	0.000106101	0.145513	6.20452e-05	6.20452	491.958
	O_SL_Q15	75.81	wsnp_BG606586B_Ta_2_13	1B	0.000381442	0.12079	6.20452e-05	6.20452	491.958
	F_G14	132.13	Excalibur_c7684_54	1B	0.000325563	0.121114	5.1737	131.765	822.964
	Y_SL_G15	160.24	Tdurum_contig13879_919	1B	0.000192598	0.135925	0.253623	10.336	548.021
	Y_SL_Q15	160.9	BS00063512_51	1B	1.53298e-05	0.192707	2.2523e-05	2.2523	387.516
	Y_WSA_G15	73.95	wsnp_Ex_c19556_28530231	2A	0.000603166	0.115599	2.45495e-05	2.45495	395.764
	Y_WSL_G14	73.95	Tdurum_contig11803_306	2A	0.000801619	0.112835	211.009	883.829	1049.42
	Y_WSL_G14	74.75	Tdurum_contig11803_475	2A	0.000583001	0.123297	211.009	883.829	1049.42
	Y_WSL_G14	82.77	BS00064905_51	2A	0.000593494	0.118334	211.009	883.829	1049.42
	F_G13	103.62	wsnp_Ex_c2138_4015881	2A	0.000572571	0.116173	3.02545	59.1169	744.819
	Y_SL_G12	134.75	wsnp_JD_c2578_3489735	2A	0.0001505	0.147243	441.598	1413.85	1107.07
	Y_WSL_G14	139.35	Tdurum_contig93508_295	2A	0.000847459	0.110278	211.009	883.829	1049.42
	Y_WSA_G15	142.56	Tdurum_contig49145_914	2A	0.000375345	0.123756	2.45495e-05	2.45495	395.764
	O_SL_G12	156.09	RFL_Contig2972_2285	2A	0.00051378	0.117682	241.896	1080.01	1067.89
	T_G13	48.54	wsnp_Ra_rep_c106119_89961852	2B	0.000416699	0.124136	0.000354208	35.4208	663.65
	O_SL_Q15	53.74	TA001874-1495	2B	7.32956e-05	0.155096	6.20452e-05	6.20452	491.958
	O_WSA_G12	67.1	Excalibur_c21220_88	2B	0.000660508	0.115446	0.654759	29.8382	665.611
	O_WSA_G12	67.92	wsnp_Ex_c56027_58308093	2B	0.000528166	0.122202	0.654759	29.8382	665.611
	O_WSA_G12	67.92	RAC875_c21868_792	2B	0.000733574	0.115469	0.654759	29.8382	665.611
	T_G13	72	wsnp_Ra_c407_862316	2B	0.000850663	0.109605	0.000354208	35.4208	663.65
	Y_SL_G14	83.8	RAC875_c26415_350	2B	0.000804305	0.110929	3.96569	5.76722	556.818
	Y_WSL_G14	88.44	Kukri_c9102_84	2B	0.000752584	0.112581	211.009	883.829	1049.42
	Y_SL_G15	93.47	Excalibur_c23723_141	2B	0.000481097	0.11817	0.253623	10.336	548.021
	Y_SL_G15	93.47	RAC875_c7827_218	2B	0.000481097	0.11817	0.253623	10.336	548.021
	Y_SL_G15	95.15	BS00041921_51	2B	0.000323891	0.126108	0.253623	10.336	548.021
	Y_WSA_Q15	96.99	Excalibur_c25921_230	2B	0.00079696	0.11609	0.252659	0.824952	319.86
	T_Q15	106.56	RAC875_c36614_344	2B	0.000691244	0.114312	10020.7	27151.7	1429.16
	O_WSA_Q15	119.07	BobWhite_c18540_97	2B	0.000682739	0.113637	3.30446e-05	3.30446	422.816
	O_WSA_G12	153.49	Kukri_c94792_127	2B	0.000206485	0.139738	0.654759	29.8382	665.611
	Y_WSA_Q15	47.11	BS00043082_51	2D	0.000774047	0.112322	0.252659	0.824952	319.86
	Y_WSA_G15	100.19	Kukri_rep_c68068_95	2D	0.000291992	0.127965	2.45495e-05	2.45495	395.764
	O_WSL_Q14	81.82	Excalibur_rep_c102974_175	3A	0.000203543	0.13384	22.8873	61.9479	781.903
	F_G15	98.41	wsnp_Ex_c18223_27035083	3A	5.3615e-05	0.164163	3.63469	13.6411	617.979
	T_Q15	180.33	TA003550-0145	3A	0.000881377	0.113487	10020.7	27151.7	1429.16
	Y_WSA_G15	34.2	BS00070455_51	3B	0.000854166	0.10746	2.45495e-05	2.45495	395.764
	O_WSA_G15	37.41	wsnp_Ex_c57450_59156677	3B	0.000313815	0.127988	9.61948e-05	9.61948	538.085
	Y_WSA_G15	37.41	wsnp_Ex_c57450_59156677	3B	0.000477724	0.118535	2.45495e-05	2.45495	395.764
	O_WSL_Q14	62.67	tplb0046p09_685	3B	0.00044183	0.120074	22.8873	61.9479	781.903
	Y_SL_G12	67.45	BS00095061_51	3B	0.000934467	0.107832	441.598	1413.85	1107.07
	Y_WSL_G13	73.13	BS00062827_51	3B	0.00051671	0.118961	87.5217	106.65	871.764
	F_G15	88.08	Kukri_rep_c94476_152	3B	0.000995014	0.10322	3.63469	13.6411	617.979
	O_WSL_G13	99.37	BS00057988_51	3B	0.000743731	0.114025	20.6657	77.362	799.598
	Y_WSL_G13	99.37	BS00057988_51	3B	0.000937967	0.107649	87.5217	106.65	871.764
	O_SL_Q15	115.36	BS00069273_51	3B	0.00034605	0.122132	6.20452e-05	6.20452	491.958
	O_WSA_G12	33.77	wsnp_Ex_c4752_8482625	4A	0.000811769	0.112315	0.654759	29.8382	665.611
	F_G14	61.91	wsnp_RFL_Contig3138_3094305	4A	0.000174941	0.13927	5.1737	131.765	822.964
	F_G14	61.91	Excalibur_c58393_329	4A	0.000313505	0.127744	5.1737	131.765	822.964
	Y_SL_G15	5.99	Tdurum_contig47429_501	4B	6.24796e-05	0.15833	0.253623	10.336	548.021
	F_G13	55.96	Tdurum_contig33737_157	4B	0.000718367	0.110276	3.02545	59.1169	744.819
	Y_SL_G14	104.79	BS00023024_51	4B	0.000399328	0.125822	3.96569	5.76722	556.818
	Y_SL_G14	104.79	BS00066783_51	4B	0.000773574	0.11155	3.96569	5.76722	556.818
	Y_SL_G15	46.06	Kukri_c3338_271	5A	0.000808749	0.112217	0.253623	10.336	548.021
	O_SL_G15	70.3	Kukri_c57965_109	5A	0.000881215	0.107286	0.361533	1.92098	391.496
	Y_WSA_Q15	63.07	RAC875_c10174_268	5B	0.000834047	0.112369	0.252659	0.824952	319.86
	T_G13	69.53	Kukri_c95103_97	5B	5.39915e-05	0.164586	0.000354208	35.4208	663.65
	T_G13	71.64	wsnp_Ra_c27733_37249132	5B	5.39915e-05	0.164586	0.000354208	35.4208	663.65
	Y_WSA_Q15	71.64	Excalibur_c17055_1451	5B	0.000462058	0.124189	0.252659	0.824952	319.86
	Y_WSA_Q15	71.64	TA001786-1535	5B	0.000462058	0.124189	0.252659	0.824952	319.86
	T_G15	71.64	BobWhite_c16987_106	5B	0.000907762	0.111084	4.50203	18.7383	643.578
	Y_WSL_G13	116.22	BS00079321_51	5B	0.000140954	0.144701	87.5217	106.65	871.764
	Y_WSL_G13	120.88	Tdurum_contig29967_456	5B	1.4891e-05	0.191785	87.5217	106.65	871.764
	Y_WSL_G13	89.08	Tdurum_contig61574_645	6A	0.000410048	0.123478	87.5217	106.65	871.764
	Y_WSL_G13	90.53	wsnp_JD_c22766_19622512	6A	0.000150515	0.144192	87.5217	106.65	871.764
	Y_WSL_G13	99.04	Ra_c9608_183	6A	0.000547632	0.120406	87.5217	106.65	871.764
	Y_WSL_G13	99.04	RAC875_c19328_236	6A	0.000625071	0.118727	87.5217	106.65	871.764
	Y_SL_G14	9.58	Excalibur_c30648_924	6B	0.000504421	0.119526	3.96569	5.76722	556.818
	Y_SL_G14	9.58	RAC875_rep_c105224_352	6B	0.000930189	0.108689	3.96569	5.76722	556.818
	T_G15	64.08	BS00060838_51	6B	0.000867166	0.112692	4.50203	18.7383	643.578
	T_G15	64.08	BobWhite_c47831_87	6B	0.000969288	0.108953	4.50203	18.7383	643.578
	T_G15	64.08	Excalibur_c79066_165	6B	0.000998088	0.107561	4.50203	18.7383	643.578
	O_WSA_G13	66.36	Kukri_c50603_164	6B	0.000312271	0.12854	2.17107	30.1246	677.105
	O_WSA_G13	66.36	BS00103275_51	6B	0.000591815	0.116041	2.17107	30.1246	677.105
	O_WSL_Q14	71.97	wsnp_Ex_c5744_10088287	6B	0.000337689	0.125117	22.8873	61.9479	781.903
	Y_WSA_G13	82.02	Excalibur_c92249_102	6B	0.000304953	0.140975	0.0153384	1.88813	369.072
	Y_WSL_G13	119.73	Kukri_c79905_731	6B	3.88554e-05	0.172232	87.5217	106.65	871.764
	Y_WSL_G13	119.73	TA001682-1583	6B	8.89363e-06	0.202924	87.5217	106.65	871.764
	Y_WSL_G13	122.92	Tdurum_contig8030_335	6B	3.6438e-05	0.173245	87.5217	106.65	871.764
	Y_SL_G13	128.2	Excalibur_c53632_204	7A	0.000844737	0.1114	8.87768	29.9167	700.716
	Y_SL_Q15	131.56	CAP7_c10038_214	7A	0.000448103	0.123006	2.2523e-05	2.2523	387.516
	O_SL_G13	134.18	BS00082412_51	7A	0.000883889	0.12275	23.65	20.1366	676.31
	O_SL_G13	135.13	BS00024619_51	7A	0.000883889	0.12275	23.65	20.1366	676.31
	O_WSL_Q14	156.23	BS00066468_51	7A	0.000879847	0.108717	22.8873	61.9479	781.903
	Y_SL_G15	200.49	Excalibur_rep_c102327_102	7A	4.4731e-05	0.165529	0.253623	10.336	548.021
	Y_SL_G15	202.2	Tdurum_contig17062_221	7A	0.00044258	0.120057	0.253623	10.336	548.021
	Y_SL_G15	202.68	Kukri_rep_c98227_230	7A	0.00044258	0.120057	0.253623	10.336	548.021
	Y_SL_G15	203.28	tplb0032g12_1241	7A	0.000405561	0.12564	0.253623	10.336	548.021
	O_SL_G13	212.97	Excalibur_rep_c105674_99	7A	0.000404633	0.131447	23.65	20.1366	676.31
	Y_WSA_G14	228.37	Tdurum_contig46717_2021	7A	0.00079911	0.112567	3.61155e-05	3.61155	437.716
	Y_WSA_G14	232.11	BS00075731_51	7A	0.000651229	0.117722	3.61155e-05	3.61155	437.716
	T_G15	10.06	Tdurum_contig5352_556	7B	0.000247304	0.13819	4.50203	18.7383	643.578
	T_G15	42.44	Tdurum_contig99020_139	7B	0.000382276	0.124344	4.50203	18.7383	643.578
	Y_SL_G14	53.22	RAC875_c46751_112	7B	0.000106644	0.150915	3.96569	5.76722	556.818
	O_SL_Q15	53.22	RAC875_c46751_112	7B	0.000349212	0.12256	6.20452e-05	6.20452	491.958
	Y_WSL_G14	62.51	BobWhite_rep_c64768_264	7B	0.000143331	0.145536	211.009	883.829	1049.42
	T_G15	76.98	BS00022009_51	7B	0.000421264	0.122471	4.50203	18.7383	643.578
	Y_WSA_G14	158.98	RAC875_c8752_1079	7B	0.000879558	0.111756	3.61155e-05	3.61155	437.716
	Y_WSL_G13	171.11	RAC875_c34939_963	7B	0.000787531	0.111009	87.5217	106.65	871.764
	Y_WSL_G14	171.11	BS00075569_51	7B	0.000958751	0.116261	211.009	883.829	1049.42
	F_G15	26.33	BS00108793_51	7D	0.000385479	0.120494	3.63469	13.6411	617.979
	T_Q15	134.4	Excalibur_c31499_732	7D	0.000387343	0.125692	10020.7	27151.7	1429.16
	T_Q15	134.4	Excalibur_rep_c107516_488	7D	0.000387343	0.125692	10020.7	27151.7	1429.16
	T_Q15	134.4	wsnp_Ex_c1019_1947979	7D	0.000387343	0.125692	10020.7	27151.7	1429.16
	T_Q15	151.48	BS00062644_51	7D	0.000714704	0.113934	10020.7	27151.7	1429.16

## Sheet: Table S7
		Temperature				Total Rainfall				Total rainy days
	Month/Year	2011	2012	2013	2015	2011	2012	2013	2015	2011	2012	2013	2015
	13/4 to 30/4	16.58	14.41	15.47	12.82	14.5	7	24	16	4	2	6	4
	May	18.74	18.25	14.74	16.48	19	63	156.5	14	10	6	21	7
	June	21.06	17.66	18.93	19.53	58.25	90	46.75	38	16	11	14	11
	July	19.7	21	23.77	23.45	52.25	109	24.5	80	11	18	6	13
	August	21.9	22.25	23.03	25.12	65.75	46.5	29	108	13	10	7	10
	Mean/total	19.59	18.71	19.188	19.48	209.75	315.5	280.75	256	54	47	54	45

## Sheet: Table S8
		QTL name	Trait	Marker	Chr	pos	df	F	p-value	MarkerR2	Genetic Var	Residual Var	-2LnLikelihood
		Q.OWBM.jki.1A.1(WW)	1.O_WSL_Q12	RAC875_c95364_259	1A	17.9	1	16.1134	0.000128071	0.184752	3.10791e-06	0.310791	143.551
		Q.OWBM.ipk.1A.1(WW)	1.O_SL_G15	Kukri_c37212_1286	1A	26.6	1	16.6368	9.99497e-05	0.149718	4.90975e-07	0.0490975	-14.6194
		Q.OWBM.ipk.1A.2(WW)	1.O_WSL_G12	BS00022738_51	1A	38.11	1	15.4187	0.000174513	0.174421	2.16338	7.87118	463.998
			1.O_WSL_G12	Tdurum_contig11756_264	1A	38.11	1	15.4187	0.000174513	0.174421	2.16338	7.87118	463.998
		Q.OWBM.ipk.1A(SW)	2.O_SL_G12	GENE-0002_856	1A	55.18	1	12.3456	0.000660475	0.113963	241.896	1080.01	1067.89
		Q.OWBM.ipk.1A.3(WW)	1.O_SL_G13	Ra_c22663_367	1A	58.81	1	13.3027	0.000450867	0.152657	34.0083	46.1122	667.253
		Q.YWMB/OWBM.ipk/jki.1A(WW/SW)	1.Y_WSA_G13	wsnp_Ex_c18662_27538313	1A	70.1	1	19.0221	3.60851e-05	0.255847	962.868	1227.55	956.211
			1.O_WSL_Q15	wsnp_Ex_c33831_42253707	1A	70.1	1	12.3579	0.000710503	0.128259	6.18968	39.5762	607.658
			2.O_WSA_Q14	wsnp_Ra_c41581_48764320	1A	70.79	1	11.9535	0.000802432	0.108393	4.25738e-05	4.25738	454.866
			2.O_WSA_Q14	Kukri_c27717_316	1A	70.79	1	11.6044	0.000942531	0.105095	4.25738e-05	4.25738	454.866
			1.O_WSL_Q15	CAP12_c6266_339	1A	71.1	1	12.3579	0.000710503	0.128259	6.18968	39.5762	607.658
			1.Y_WSL_G14	wsnp_Ex_c13564_21327699	1A	71.1	1	11.9133	0.000870584	0.125647	5.98604	107.927	685.186
			2.O_WSA_Q14	Excalibur_c14943_695	1A	71.1	1	11.8808	0.000827973	0.107617	4.25738e-05	4.25738	454.866
			1.Y_WSL_G14	RAC875_c18539_1159	1A	74.78	1	11.6399	0.000990307	0.123238	5.98604	107.927	685.186
			2.O_WSA_Q14	Ra_c11023_679	1A	74.78	1	12.0337	0.000769469	0.10818	4.25738e-05	4.25738	454.866
		Q.YWBM/Thrip.jki.1A(WW/SW)	1.T_Q15	BS00022733_51	1A	79.59	1	12.49	0.00065456	0.21307	944.2	1851.87	985.385
			2.Y_SL_Q15	BS00022733_51	1A	79.59	1	13.6138	0.000360793	0.127305	2.2523e-05	2.2523	387.516
		Q.OWBM.jki.1A.2(WW)	1.O_WSL_Q12	GENE_0511_403	1A	85.69	1	11.6257	0.000996934	0.133281	3.10791e-06	0.310791	143.551
		Q.Thrip.ipk.1A(SW)	2.T_G15	CAP12_c3602_91	1A	94.46	1	14.2441	0.000267379	0.13113	4.50203	18.7383	643.578
		Q.OWBM.ipk.1A.4(WW)	1.O_WSL_G11	Excalibur_c14859_394	1A	102.92	1	11.6279	0.000982631	0.123456	78.3026	201.682	776.598
		Q.YWBM.ipk.1A(WW)	1.Y_WSA_G15	Tdurum_contig96086_74	1A	108.06	1	13.6551	0.000385526	0.148845	0.0712246	0.420947	200.221
			1.Y_WSA_G15	wsnp_Ex_c4612_8254533	1A	108.06	1	12.2825	0.000724929	0.134968	0.0712246	0.420947	200.221
		Q.YWMB/OWBM.ipk.1A(WW)	1.O_WSA_G11	wsnp_Ku_rep_c109724_94227136	1A	125.17	1	16.8204	9.54013e-05	0.194229	5.12193	26.6032	575.941
			1.Y_WSL_G14	Kukri_c8757_107	1A	127.73	1	11.6221	0.0009941	0.122943	5.98604	107.927	685.186
		Q.YWBM/OWBM.ipk/jki.1B(WW)	1.O_SL_Q12	wsnp_Ku_c13229_21142792	1B	30.34	1	18.6375	4.29977e-05	0.202858	9.82094e-06	0.982094	240.688
			1.Y_WSA_G15	RAC875_c113582_346	1B	31.04	1	12.4219	0.000679115	0.135858	0.0712246	0.420947	200.221
		Q.OWBM/Thrip/SGM.ipk/jki.1B(WW)	1.O_WSA_G12	Ra_c69552_1419	1B	41.21	1	11.7636	0.000934157	0.125954	0.0238921	7.81501	431.154
			1.O_SL_Q12	Kukri_c29655_194	1B	41.47	1	13.9254	0.000347161	0.151653	9.82094e-06	0.982094	240.688
			1.T_G13	Kukri_c29655_194	1B	41.47	1	11.9132	0.000858488	0.127779	6.12407	33.9692	596.539
			1.H_R13	Ex_c64327_523	1B	43.86	1	13.9549	0.000333999	0.152175	0.000113495	11.3495	474.047
			1.O_WSL_G11	RAC875_c42715_856	1B	43.86	1	14.0442	0.000320629	0.152487	78.3026	201.682	776.598
		Q.YWBM.ipk.1B(WW)	1.Y_WSL_G15	RAC875_c51663_87	1B	51.1	1	14.6667	0.000243087	0.15911	7.91718	79.8999	663.992
		Q.OWBM/YWBM/SGM.ipk/jki.1B(WW)	1.O_WSL_G11	BS00073034_51	1B	60.62	1	14.0442	0.000320629	0.152487	78.3026	201.682	776.598
			1.O_WSL_G11	IAAV1312	1B	60.26	1	14.0442	0.000320629	0.152487	78.3026	201.682	776.598
			1.O_WSL_G11	Kukri_c51925_654	1B	60.26	1	14.0442	0.000320629	0.152487	78.3026	201.682	776.598
			1.O_WSL_G11	Tdurum_contig42092_1047	1B	60.26	1	14.0442	0.000320629	0.152487	78.3026	201.682	776.598
			1.H_R13	tplb0055p02_1074	1B	60.26	1	12.2162	0.000744286	0.133005	0.000113495	11.3495	474.047
			1.Y_WSL_Q15	BobWhite_c8218_162	1B	62.32	1	12.505	0.000653206	0.139321	1.00383	3.13506	396.034
			1.O_WSL_G11	RAC875_c79370_378	1B	62.42	1	14.0442	0.000320629	0.152487	78.3026	201.682	776.598
			1.O_WSL_G13	RAC875_c28894_526	1B	62.58	1	11.6314	0.000989734	0.125282	12.548	108.481	686.899
			1.O_WSL_G11	BS00093736_51	1B	62.64	1	14.0442	0.000320629	0.152487	78.3026	201.682	776.598
		Q.OWBM/YWBM/Thrip/FF.ipk/jki.1B(SW/WW)	1.Y_WSA_G13	Ku_c11813_215	1B	64.1	1	13.4507	0.000431184	0.171732	962.868	1227.55	956.211
			1.Y_WSL_Q13	Ku_c11813_215	1B	64.1	1	14.2604	0.00030238	0.165805	10.487	56.5362	622.482
			1.Y_WSL_G15	Kukri_c2332_1093	1B	64.1	1	12.1272	0.000779778	0.131198	7.91718	79.8999	663.992
			1.O_WSL_Q12	Kukri_rep_c101799_95	1B	64.46	1	13.2739	0.000462105	0.153007	3.10791e-06	0.310791	143.551
			1.Y_WSL_Q15	RAC875_rep_c72356_51	1B	64.46	1	12.7526	0.000585009	0.144661	1.00383	3.13506	396.034
			1.Y_WSL_Q15	Kukri_c147_1620	1B	64.64	1	13.0119	0.000521548	0.149106	1.00383	3.13506	396.034
			1.T_Q15	BS00090553_51	1B	64.89	1	33.3294	1.1477e-07	1.08952	944.2	1851.87	985.385
			1.Y_WSA_G13	BS00090553_51	1B	64.89	1	18.8231	3.8502e-05	0.726649	962.868	1227.55	956.211
			2.O_WSA_G15	Tdurum_contig61425_242	1B	64.89	1	13.6752	0.000347595	0.125539	9.61948e-05	9.61948	538.085
			2.O_WSA_G15	IAAV1158	1B	64.89	1	11.4937	0.000987988	0.105676	9.61948e-05	9.61948	538.085
			1.F_GA13	BS00067247_51	1B	64.95	1	13.4949	0.000430784	0.157241	8.80772e-06	0.880772	242.279
		Q.YWBM/OWBM.jki.1B(WW/SW)	1.Y_SL_Q12	TA004947_0758	1B	66.07	1	12.4611	0.000680797	0.125953	0.0422572	0.272024	151.313
			2.Y_SL_G14	BobWhite_c1318_691	1B	66.73	1	11.655	0.000919813	0.109178	3.96569	5.76722	556.818
			1.Y_SL_Q16	IACX5764	1B	67.76	1	18.068	5.24076e-05	0.186162	0.118129	5.49202	412.108
			2.Y_WSL_G13	IACX5764	1B	67.76	1	14.735	0.000211746	0.136544	87.5217	106.65	871.764
			2.Y_SL_G14	IACX5764	1B	67.76	1	13.5239	0.000373294	0.125422	3.96569	5.76722	556.818
			1.O_SL_Q12	RAC875_c16136_1597	1B	68.04	1	20.0131	2.39499e-05	0.217998	9.82094e-06	0.982094	240.688
		Q.YWBM/OWMB/Thrip.ipk/jki.1B(WW/SW)	1.Y_WSA_G13	CAP12_c424_402	1B	74.37	1	14.2321	0.000294263	0.348054	962.868	1227.55	956.211
			2.Y_SL_G14	Tdurum_contig31102_299	1B	74.37	1	14.467	0.000240981	0.135088	3.96569	5.76722	556.818
			2.Y_SL_G14	BS00000066_51	1B	74.37	1	14.467	0.000240981	0.135088	3.96569	5.76722	556.818
			2.O_SL_Q15	BS00000066_51	1B	74.37	1	14.1362	0.0002812	0.126607	6.20452e-05	6.20452	491.958
			2.O_SL_Q15	Tdurum_contig31102_299	1B	74.37	1	14.1362	0.0002812	0.126607	6.20452e-05	6.20452	491.958
			2.Y_WSL_G13	BS00036362_51	1B	75.27	1	13.8058	0.000329699	0.128459	87.5217	106.65	871.764
			2.O_SL_Q15	BS00036362_51	1B	75.27	1	14.0031	0.000300604	0.125581	6.20452e-05	6.20452	491.958
			2.Y_WSL_G13	wsnp_BG606586B_Ta_2_13	1B	75.81	1	13.9071	0.000313037	0.129368	87.5217	106.65	871.764
			2.Y_WSL_G13	Kukri_c559_193	1B	75.81	1	11.6036	0.000936815	0.10794	87.5217	106.65	871.764
			2.O_SL_Q15	Kukri_c559_193	1B	75.81	1	16.2471	0.000106101	0.145513	6.20452e-05	6.20452	491.958
			2.O_SL_Q15	wsnp_BG606586B_Ta_2_13	1B	75.81	1	13.4867	0.000381442	0.12079	6.20452e-05	6.20452	491.958
			1.T_G13	Excalibur_c48379_461	1B	76.89	1	11.9952	0.00082592	0.128483	6.12407	33.9692	596.539
		Q.YWBM/Thrip/FF.jki.1B(WW)	1.Y_WSA_Q12	BS00064032_51	1B	79.77	1	13.2405	0.000469282	0.148174	12.6689	93.8912	652.328
			1.T_Q15	tplb0048b10_1365	1B	79.77	1	12.0471	0.000805941	0.130971	944.2	1851.87	985.385
			1.F_QA13	wsnp_Ex_c22439_31632880	1B	81.61	1	12.5254	0.000640666	0.134749	5.3998e-05	5.3998	407.193
			1.F_QA13	IACX11374	1B	82.88	1	14.2065	0.000294102	0.152108	5.3998e-05	5.3998	407.193
		Q.OWBM.ipk.1B.1(WW)	1.O_SL_G13	Ku_c8310_865	1B	90.26	1	16.0475	0.000128844	0.179882	34.0083	46.1122	667.253
			1.O_WSL_G11	Kukri_c42202_271	1B	90.26	1	21.2092	1.38044e-05	0.227298	78.3026	201.682	776.598
			1.O_WSL_G11	BS00040743_51	1B	92.39	1	15.2799	0.000181785	0.162165	78.3026	201.682	776.598
			1.O_WSL_G11	wsnp_RFL_Contig2220_1597321	1B	92.39	1	11.9847	0.000830007	0.13129	78.3026	201.682	776.598
		Q.OWBM.jki.1B.2(WW)	1.O_SL_Q12	wsnp_Ex_c9091_15135511	1B	96.16	1	19.8482	2.66167e-05	0.216568	9.82094e-06	0.982094	240.688
		Q.YWBM.ipk.1B.1(WW)	1.Y_WSA_G15	D_GBUVHFX01API9H_416	1B	102.92	1	12.8902	0.000548767	0.145795	0.0712246	0.420947	200.221
		Q.YWBM.jki.1B.2(WW)	1.Y_WSL_Q12	BS00089790_51	1B	110.93	1	12.6562	0.000615092	0.286503	6.72996	9.7143	501.678
		Q.FF.ipk.1B(SW)	2.F_G14	Excalibur_c7684_54	1B	132.13	1	13.8327	0.000325563	0.121114	5.1737	131.765	822.964
		Q.YWBM.ipk/jki.1B(SW)	2.Y_SL_G15	Tdurum_contig13879_919	1B	160.24	1	14.9392	0.000192598	0.135925	0.253623	10.336	548.021
			2.Y_SL_Q15	BS00063512_51	1B	160.9	1	20.6078	1.53298e-05	0.192707	2.2523e-05	2.2523	387.516
		Q.YWBM.ipk.1D(WW)	1.Y_WSA_G13	IAAV1917	1D	4.57	1	15.1724	0.000193491	0.193217	962.868	1227.55	956.211
		Q.OWBM.ipk.1D(WW)	1.O_SL_G12	D_GB5Y7FA02I369B_378	1D	37.82	1	19.5097	2.80903e-05	0.204638	0.195423	1.53147	311.57
		Q.YWBM/OWBM.ipk.1D(WW)	1.Y_WSA_G12	CAP8_c2401_433	1D	45.44	1	12.6	0.000638259	0.142068	4.39452	18.7021	531.42
			1.O_WSL_G12	Tdurum_contig11756_458	1D	45.44	1	15.4187	0.000174513	0.174421	2.16338	7.87118	463.998
		Q.YWBM.jki.2A.1(WW)	1.Y_WSL_Q15	wsnp_Ex_c19516_28481857	2A	6.04	1	11.7619	0.00093053	0.131719	1.00383	3.13506	396.034
		Q.Thrip.jki.2A(WW)	1.T_Q15	Jagger_c5341_126	2A	15.36	1	30.8239	2.88859e-07	0.301422	944.2	1851.87	985.385
		Q.YWBM/OWBM/Thrip.ipk/jki.2A(WW)	1.O_WSA_G12	wsnp_BF201235A_Ta_2_4	2A	25.02	1	12.4732	0.000673338	0.137217	0.0238921	7.81501	431.154
			1.O_SL_Q13	BS00029208_51	2A	25.97	1	13.9309	0.000348606	0.149283	0.110083	7.69593	427.653
			1.O_WSL_Q13	BS00029208_51	2A	25.97	1	12.9903	0.000535972	0.140705	11.2177	203.531	718.472
			1.Y_WSL_G11	Tdurum_contig20262_440	2A	25.97	1	12.4557	0.000665142	0.133706	17.75	53.5882	652.46
			1.T_R12	Tdurum_contig44328_448	2A	25.97	1	11.8054	0.000924869	0.135951	2.44456	17.4281	527.056
		Q.OWBM.ipk.2A(WW)	1.O_WSA_G12	Kukri_c3882_2021	2A	47.22	1	11.6926	0.000961491	0.125397	0.0238921	7.81501	431.154
			1.O_WSA_G12	BS00003867_51	2A	47.22	1	13.1519	0.000488859	0.144919	0.0238921	7.81501	431.154
			1.O_WSA_G12	RAC875_rep_c88665_100	2A	47.22	1	12.4433	0.000686442	0.138039	0.0238921	7.81501	431.154
			1.O_WSA_G12	RAC875_rep_c88665_52	2A	47.22	1	12.9289	0.000541972	0.142435	0.0238921	7.81501	431.154
		Q.OWBM.jki.2A.1(WW)	1.Y_WSL_Q12	RAC875_c11652_544	2A	53.18	1	11.888	0.000885263	0.139612	6.72996	9.7143	501.678
		Q.FF.jki.2A(WW)	1.F_QA13	BS00022982_51	2A	65.65	1	11.6743	0.000983643	0.138524	5.3998e-05	5.3998	407.193
			1.F_QA13	Excalibur_c92241_336	2A	65.65	1	12.1265	0.000795677	0.143216	5.3998e-05	5.3998	407.193
		Q.YWBM.ipk.2A.1(SW)	2.Y_WSA_G15	wsnp_Ex_c19556_28530231	2A	73.95	1	12.5205	0.000603166	0.115599	2.45495e-05	2.45495	395.764
			2.Y_WSL_G14	Tdurum_contig11803_306	2A	73.95	1	11.9339	0.000801619	0.112835	211.009	883.829	1049.42
			2.Y_WSL_G14	Tdurum_contig11803_475	2A	74.75	1	12.6237	0.000583001	0.123297	211.009	883.829	1049.42
		Q.YWBM.ipk.2A.2(SW)	2.Y_WSL_G14	BS00064905_51	2A	82.77	1	12.5621	0.000593494	0.118334	211.009	883.829	1049.42
		Q.OWBM.jki.2A.2(WW)	1.O_SL_Q16	Ex_c721_2127	2A	101.97	1	14.2964	0.000285761	0.161597	0.000102804	10.2804	465.135
			1.O_SL_Q16	Ex_c721_2374	2A	101.97	1	14.2964	0.000285761	0.161597	0.000102804	10.2804	465.135
			1.O_SL_Q16	Excalibur_c50934_159	2A	101.97	1	14.9789	0.000206878	0.163756	0.000102804	10.2804	465.135
			1.O_SL_Q16	IAAV2376	2A	101.97	1	14.2964	0.000285761	0.161597	0.000102804	10.2804	465.135
			1.O_SL_Q16	IACX6028	2A	101.97	1	14.2861	0.000287099	0.16143	0.000102804	10.2804	465.135
			1.O_SL_Q16	Ra_c2655_504	2A	101.97	1	21.0404	1.48194e-05	0.230775	0.000102804	10.2804	465.135
			1.O_SL_G12	RFL_Contig3916_275	2A	101.97	1	13.8379	0.000348305	0.145913	0.195423	1.53147	311.57
			1.O_SL_Q16	RFL_Contig5917_2369	2A	101.97	1	18.7153	4.0333e-05	0.211094	0.000102804	10.2804	465.135
			1.O_SL_Q16	TA013564_0487	2A	101.97	1	14.2964	0.000285761	0.161597	0.000102804	10.2804	465.135
			1.O_SL_Q16	wsnp_Ex_c20370_29434410	2A	101.97	1	16.1622	0.000122419	0.176993	0.000102804	10.2804	465.135
			1.O_SL_Q16	wsnp_Ex_c36242_44232305	2A	101.97	1	14.2964	0.000285761	0.161597	0.000102804	10.2804	465.135
			1.O_SL_Q16	wsnp_Ex_c41913_48628389	2A	101.97	1	16.1627	0.000122392	0.177055	0.000102804	10.2804	465.135
		Q.FF.ipk.2A(SW)	2.F_G13	wsnp_Ex_c2138_4015881	2A	103.62	1	12.6617	0.000572571	0.116173	3.02545	59.1169	744.819
			1.F_GA14	Ku_c59581_1412	2A	104.13	1	12.225	0.000741219	0.136163	8.5507e-06	0.85507	241.294
			1.F_GA14	wsnp_Ex_rep_c66615_64916512	2A	104.13	1	12.6323	0.0006155	0.141654	8.5507e-06	0.85507	241.294
		Q.YWBM.ipk.2A.3(SW)	2.Y_SL_G12	wsnp_JD_c2578_3489735	2A	134.75	1	15.5191	0.0001505	0.147243	441.598	1413.85	1107.07
		Q.YWBM/Thrip.ipk/jki/ros.2A.4(SW/WW)	2.Y_WSL_G14	Tdurum_contig93508_295	2A	139.35	1	11.8047	0.000847459	0.110278	211.009	883.829	1049.42
			1.T_R13	RAC875_c25848_122	2A	140.3	1	15.6974	0.000152926	0.173667	0.239759	2.82678	358.32
			1.T_R13	IACX5800	2A	141.66	1	13.1538	0.000485679	0.146323	0.239759	2.82678	358.32
			2.Y_WSA_G15	Tdurum_contig49145_914	2A	142.56	1	13.5209	0.000375345	0.123756	2.45495e-05	2.45495	395.764
			1.Y_WSL_G14	Ex_c10068_1509	2A	143.22	1	12.085	0.000799198	0.130064	5.98604	107.927	685.186
			1.Y_WSL_Q12	Tdurum_contig63071_67	2A	144.41	1	18.3142	4.89117e-05	0.214596	6.72996	9.7143	501.678
		Q.Thrip/YWBM/OWBM.ipk/jki.2A(WW)	1.T_G11	wsnp_Ex_c10555_17236072	2A	150.29	1	12.0518	0.000804144	0.125778	0.502905	24.3301	545.94
			1.T_G11	Tdurum_contig14482_1073	2A	151.03	1	11.9466	0.000845083	0.124704	0.502905	24.3301	545.94
			1.T_Q15	Ex_c36309_435	2A	151.29	1	14.4024	0.000272292	0.161589	944.2	1851.87	985.385
			1.T_G11	Excalibur_c7971_712	2A	151.29	1	14.8769	0.000222587	0.15946	0.502905	24.3301	545.94
			1.T_G11	IAAV5232	2A	151.29	1	15.862	0.0001432	0.16962	0.502905	24.3301	545.94
			1.T_G11	IAAV6102	2A	151.29	1	15.7839	0.000148265	0.169319	0.502905	24.3301	545.94
			1.T_G11	IAAV8933	2A	151.29	1	16.6	0.000100776	0.172616	0.502905	24.3301	545.94
			1.T_G11	Kukri_c25632_86	2A	151.29	1	14.5193	0.000259875	0.155019	0.502905	24.3301	545.94
			1.T_G11	RAC875_c22328_1356	2A	151.29	1	14.5193	0.000259875	0.155019	0.502905	24.3301	545.94
			1.T_G11	RAC875_c22328_490	2A	151.29	1	15.4239	0.000172826	0.165014	0.502905	24.3301	545.94
			1.T_G11	RAC875_c35688_178	2A	151.29	1	12.5759	0.000628755	0.130889	0.502905	24.3301	545.94
			1.T_G11	Tdurum_contig42282_10323	2A	151.29	1	12.9394	0.000533518	0.135659	0.502905	24.3301	545.94
			1.T_G11	Tdurum_contig52350_902	2A	151.29	1	11.7444	0.00094263	0.124199	0.502905	24.3301	545.94
			1.O_SL_G13	Tdurum_contig56321_179	2A	151.29	1	14.8441	0.000222833	0.177287	34.0083	46.1122	667.253
			1.T_G11	BS00024643_51	2A	151.3	1	13.2223	0.000465387	0.137706	0.502905	24.3301	545.94
			1.T_G11	Excalibur_c16329_493	2A	151.3	1	12.5759	0.000628755	0.130889	0.502905	24.3301	545.94
			1.T_G11	Excalibur_c62106_387	2A	151.3	1	12.0073	0.000837075	0.129819	0.502905	24.3301	545.94
			1.T_G11	Kukri_c26697_366	2A	151.3	1	12.7611	0.000573776	0.132895	0.502905	24.3301	545.94
			1.T_G11	RAC875_c35200_230	2A	151.3	1	14.1063	0.000311658	0.149985	0.502905	24.3301	545.94
			1.T_G11	RAC875_c51459_311	2A	151.3	1	13.2223	0.000465387	0.137706	0.502905	24.3301	545.94
			1.T_G11	tplb0025l18_1788	2A	151.3	1	12.4397	0.000676868	0.132998	0.502905	24.3301	545.94
			1.O_SL_Q15	BS00098033_51	2A	151.45	1	20.6064	1.75976e-05	0.201899	1.42448e-05	1.42448	287.246
			1.Y_WSA_G12	BS00098033_51	2A	151.45	1	31.2395	2.63744e-07	0.347328	4.39452	18.7021	531.42
			1.Y_WSL_G15	BS00098033_51	2A	151.45	1	13.2414	0.000458836	0.142729	7.91718	79.8999	663.992
		Q.YWBM/OWBM/Thrips.ipk/jki.2A(WW)	1.T_G11	CAP8_c3129_381	2A	154.76	1	11.7501	0.000927348	0.12343	0.502905	24.3301	545.94
			1.O_SL_Q15	Tdurum_contig10048_207	2A	154.76	1	20.9092	1.54817e-05	0.209971	1.42448e-05	1.42448	287.246
			1.Y_WSA_G12	Tdurum_contig10048_207	2A	154.76	1	28.3118	8.09288e-07	0.328554	4.39452	18.7021	531.42
			1.Y_WSA_G13	Tdurum_contig10048_207	2A	154.76	1	19.6402	2.68393e-05	0.441696	962.868	1227.55	956.211
			1.Y_WSL_G15	Tdurum_contig10048_207	2A	154.76	1	15.0961	0.000196186	0.171079	7.91718	79.8999	663.992
			1.O_SL_Q15	BS00062869_51	2A	154.97	1	20.6064	1.75976e-05	0.201899	1.42448e-05	1.42448	287.246
			1.Y_WSA_G12	BS00062869_51	2A	154.97	1	31.2395	2.63744e-07	0.347328	4.39452	18.7021	531.42
			1.Y_WSL_G15	BS00062869_51	2A	154.97	1	13.2414	0.000458836	0.142729	7.91718	79.8999	663.992
		Q.OWBM.ipk.2A(SW)	2.O_SL_G12	RFL_Contig2972_2285	2A	156.09	1	12.8573	0.00051378	0.117682	241.896	1080.01	1067.89
		Q.OWBM.ipk.2B.1(WW)	1.O_WSL_G14	Tdurum_contig10208_447	2B	16.88	1	12.4436	0.000715172	0.138165	0.00969458	969.458	874.26
		Q.Thrip.jki.2B.1(WW)	1.T_Q15	Kukri_c98858_299	2B	23.9	1	13.5999	0.00040022	0.143152	944.2	1851.87	985.385
			1.T_Q15	BobWhite_c7145_355	2B	25.11	1	13.6696	0.00038296	0.150147	944.2	1851.87	985.385
		Q.Thrip.jki.2B.2(WW)	1.T_Q12	Excalibur_c841_609	2B	26.11	1	13.1811	0.000485122	0.15808	3.0491e-05	3.0491	339.946
			1.T_Q12	Excalibur_c41459_96	2B	27.2	1	15.7502	0.000152904	0.189726	3.0491e-05	3.0491	339.946
			1.T_Q12	Excalibur_c4748_360	2B	27.2	1	15.8742	0.000144721	0.190602	3.0491e-05	3.0491	339.946
			1.T_Q12	Kukri_c52200_878	2B	27.2	1	15.138	0.000203983	0.182736	3.0491e-05	3.0491	339.946
			1.T_Q12	RAC875_c2300_1021	2B	27.2	1	15.8742	0.000144721	0.190602	3.0491e-05	3.0491	339.946
		Q.OWBM.Thrip.ipk/ros.2B.1(SW/WW)	2.T_G13	wsnp_Ra_rep_c106119_89961852	2B	48.54	1	13.3079	0.000416699	0.124136	0.000354208	35.4208	663.65
			1.O_WSA_R12	BS00100939_51	2B	48.54	1	13.4089	0.000436866	0.137929	0.000223015	22.3015	511.046
			1.O_WSA_R12	Excalibur_c46590_363	2B	48.54	1	15.0023	0.000210367	0.154248	0.000223015	22.3015	511.046
			1.O_WSA_R12	Kukri_c74521_181	2B	48.54	1	13.2891	0.000461587	0.136693	0.000223015	22.3015	511.046
			1.O_WSA_R12	Kukri_rep_c104422_192	2B	48.54	1	15.1637	0.000197087	0.156322	0.000223015	22.3015	511.046
		Q.OWBM.jki.2B.1(SW/WW)	2.O_SL_Q15	TA001874-1495	2B	53.74	1	17.0895	7.32956e-05	0.155096	6.20452e-05	6.20452	491.958
			1.O_WSA_Q13	Kukri_c53810_137	2B	53.74	1	13.6777	0.000388659	0.140235	0.00257207	257.207	730.763
		Q.YWBM.jki.2B(WW)	1.Y_SL_Q13	BobWhite_c2988_493	2B	56.27	1	13.8445	0.000362555	0.156202	0.118662	0.656705	234.468
		Q.OWBM.ipk.2B.1(SW)	2.O_WSA_G12	Excalibur_c21220_88	2B	67.1	1	12.3379	0.000660508	0.115446	0.654759	29.8382	665.611
			2.O_WSA_G12	wsnp_Ex_c56027_58308093	2B	67.92	1	12.8321	0.000528166	0.122202	0.654759	29.8382	665.611
			2.O_WSA_G12	RAC875_c21868_792	2B	67.92	1	12.1335	0.000733574	0.115469	0.654759	29.8382	665.611
		Q.Thrip.ipk.2B(SW/WW)	1.T_G12	RAC875_c17720_570	2B	69.77	1	13.2432	0.000483216	0.158208	6.4667	20.4667	564.173
			2.T_G13	wsnp_Ra_c407_862316	2B	72	1	11.8174	0.000850663	0.109605	0.000354208	35.4208	663.65
		Q.OYBM.jki.2B(WW)	1.Y_SL_Q12	Kukri_c44_1704	2B	80.37	1	26.5633	1.66536e-06	0.272562	0.0422572	0.272024	151.313
			1.Y_SL_Q12	RAC875_rep_c99492_65	2B	80.37	1	26.5633	1.66536e-06	0.272562	0.0422572	0.272024	151.313
			1.Y_SL_Q12	Kukri_c62277_80	2B	80.86	1	26.028	2.05639e-06	0.264452	0.0422572	0.272024	151.313
			1.Y_SL_Q12	IAAV1101	2B	82.43	1	19.2774	3.30803e-05	0.196147	0.0422572	0.272024	151.313
		Q.YWBM.ipk.2B.1(SW)	2.Y_SL_G14	RAC875_c26415_350	2B	83.8	1	11.9269	0.000804305	0.110929	3.96569	5.76722	556.818
		Q.YWBM/OWBM.ipk/jki.2B.1(WW)	1.Y_SL_Q12	Kukri_rep_c85389_715	2B	86.45	1	14.475	0.000276542	0.148759	0.0422572	0.272024	151.313
			1.O_SL_G13	RFL_Contig4542_1281	2B	86.45	1	12.1472	0.000772479	0.137611	34.0083	46.1122	667.253
		Q.YWBM.ipk.2B.2(SW)	2.Y_WSL_G14	Kukri_c9102_84	2B	88.44	1	12.0512	0.000752584	0.112581	211.009	883.829	1049.42
			1.Y_SL_Q12	RAC875_c35438_474	2B	88.44	1	14.1587	0.000312254	0.144609	0.0422572	0.272024	151.313
		Q.YWBM.ipk/jki.2B(WW)	1.Y_SL_Q12	Ra_c6728_590	2B	90.03	1	15.6562	0.00015942	0.159704	0.0422572	0.272024	151.313
			1.Y_WSA_G13	Ra_c106376_879	2B	90.24	1	21.3386	1.30743e-05	0.405115	962.868	1227.55	956.211
			1.Y_WSA_G12	Kukri_c7139_6288	2B	90.97	1	18.6644	4.20658e-05	0.199465	4.39452	18.7021	531.42
			1.Y_SL_Q12	BS00065418_51	2B	92.19	1	15.6562	0.00015942	0.159704	0.0422572	0.272024	151.313
		Q.YWBM/OWBM.ipk/jki.2B.2(SW/WW)	2.Y_SL_G15	Excalibur_c23723_141	2B	93.47	1	12.9877	0.000481097	0.11817	0.253623	10.336	548.021
			2.Y_SL_G15	RAC875_c7827_218	2B	93.47	1	12.9877	0.000481097	0.11817	0.253623	10.336	548.021
			1.O_SL_G11	Excalibur_c23723_141	2B	93.47	1	11.6772	0.000959926	0.125042	0.458373	1.66391	334.634
			1.O_SL_G11	RAC875_c7827_218	2B	93.47	1	12.3423	0.000701493	0.131055	0.458373	1.66391	334.634
			2.Y_SL_G15	BS00041921_51	2B	95.15	1	13.8345	0.000323891	0.126108	0.253623	10.336	548.021
			1.Y_SL_Q12	IACX3325	2B	95.82	1	21.9586	1.06345e-05	0.223438	0.0422572	0.272024	151.313
			2.Y_WSA_Q15	Excalibur_c25921_230	2B	96.99	1	11.946	0.00079696	0.11609	0.252659	0.824952	319.86
		Q.YWBM/OWBM/SGM.ipk/jki/.2B(WW)	1.Y_SL_Q12	Excalibur_rep_c109282_92	2B	96.99	1	16.1387	0.000133342	0.164268	0.0422572	0.272024	151.313
			1.F_GS15	Kukri_c53629_239	2B	96.99	1	13.679	0.000383625	0.156062	0.0798285	1.06029	271.847
			1.H_O12	Excalibur_rep_c107558_367	2B	97.26	1	17.4124	8.40327e-05	0.233186	429.462	810.169	781.569
			1.O_WSA_Q12	Excalibur_rep_c107558_367	2B	97.26	1	13.257	0.000483314	0.155559	0.0425487	0.671567	218.884
			1.Y_SL_Q12	Ku_c6546_718	2B	97.54	1	14.6683	0.000257581	0.154155	0.0422572	0.272024	151.313
			1.H_O12	RAC875_c46661_184	2B	97.54	1	12.968	0.000570511	0.24581	429.462	810.169	781.569
			1.Y_SL_Q12	RAC875_c46661_184	2B	97.54	1	11.7307	0.000967573	0.1196	0.0422572	0.272024	151.313
		Q.YWBM/OWBM.ipk.2B(WW)	1.Y_WSA_G13	wsnp_Ex_c5429_9593668	2B	99.56	1	11.9568	0.00084489	0.157425	962.868	1227.55	956.211
			1.O_SL_G12	wsnp_RFL_Contig3802_4108582	2B	99.73	1	12.0642	0.000803212	0.127995	0.195423	1.53147	311.57
		Q.OWBM.jki.2B(WW)	1.O_SL_Q12	CAP11_c1476_128	2B	102.23	1	35.4909	6.14636e-08	0.385816	9.82094e-06	0.982094	240.688
			1.O_SL_Q12	wsnp_Ex_c25217_34481787	2B	102.23	1	35.5813	5.95068e-08	0.385453	9.82094e-06	0.982094	240.688
			1.O_SL_Q12	wsnp_Ex_c41558_48356814	2B	103.34	1	35.3166	6.34876e-08	0.377536	9.82094e-06	0.982094	240.688
			1.O_SL_Q12	wsnp_Ex_c41558_48356869	2B	103.34	1	23.374	5.95614e-06	0.253789	9.82094e-06	0.982094	240.688
		Q.OWBM/Thrip.ipk/jki.2B(SW)	2.T_Q15	RAC875_c36614_344	2B	106.56	1	12.2283	0.000691244	0.114312	10020.7	27151.7	1429.16
			1.O_SL_G12	JG_c2092_196	2B	106.56	1	13.3218	0.000449427	0.141271	0.195423	1.53147	311.57
			1.O_WSL_G11	JG_c2092_196	2B	106.56	1	16.0876	0.000128518	0.173345	78.3026	201.682	776.598
			1.O_SL_G12	Excalibur_c5064_765	2B	107.01	1	12.6534	0.000612639	0.134466	0.195423	1.53147	311.57
			1.O_WSL_G11	Excalibur_c5064_765	2B	107.01	1	12.3781	0.000696629	0.13304	78.3026	201.682	776.598
			1.O_WSL_G13	Excalibur_c5064_765	2B	107.01	1	11.8436	0.000899599	0.128657	12.548	108.481	686.899
			1.O_WSL_G11	Excalibur_rep_c67411_210	2B	107.01	1	14.3422	0.000278104	0.151622	78.3026	201.682	776.598
			1.O_WSL_G13	Excalibur_rep_c67411_210	2B	107.01	1	12.3201	0.000712248	0.132787	12.548	108.481	686.899
			1.O_SL_G12	Kukri_c24669_51	2B	107.01	1	12.2093	0.000750283	0.130125	0.195423	1.53147	311.57
			1.O_WSL_G11	Kukri_c24669_51	2B	107.01	1	13.2478	0.000462449	0.147132	78.3026	201.682	776.598
			1.O_SL_G12	Kukri_c6552_4243	2B	107.01	1	12.2093	0.000750283	0.130125	0.195423	1.53147	311.57
			1.O_WSL_G11	Kukri_c6552_4243	2B	107.01	1	13.2478	0.000462449	0.147132	78.3026	201.682	776.598
			1.O_SL_G12	RAC875_c7540_366	2B	107.01	1	12.6035	0.000623836	0.134045	0.195423	1.53147	311.57
			1.O_WSL_G11	RAC875_c7540_366	2B	107.01	1	13.1739	0.000478542	0.140853	78.3026	201.682	776.598
			1.O_WSL_G13	RAC875_c7540_366	2B	107.01	1	11.6893	0.000962981	0.125899	12.548	108.481	686.899
			1.O_WSL_G11	wsnp_Ex_c1758_3326792	2B	107.01	1	13.4898	0.000418419	0.147995	78.3026	201.682	776.598
			1.O_SL_G12	wsnp_Ex_rep_c68194_66973531	2B	107.01	1	11.6655	0.000973892	0.123797	0.195423	1.53147	311.57
			1.O_WSL_G11	wsnp_Ex_rep_c68194_66973531	2B	107.01	1	12.8484	0.000559517	0.138681	78.3026	201.682	776.598
			1.O_WSL_G11	wsnp_Ra_c28955_38371323	2B	107.01	1	13.5464	0.000405274	0.144826	78.3026	201.682	776.598
			1.O_WSL_G11	IAAV3303	2B	107.15	1	12.2559	0.000734042	0.131071	78.3026	201.682	776.598
			1.O_SL_G12	Tdurum_contig66317_77	2B	107.49	1	12.6534	0.000612639	0.134466	0.195423	1.53147	311.57
			1.O_WSL_G11	Tdurum_contig66317_77	2B	107.49	1	12.3781	0.000696629	0.13304	78.3026	201.682	776.598
			1.O_WSL_G13	Tdurum_contig66317_77	2B	107.49	1	11.8436	0.000899599	0.128657	12.548	108.481	686.899
		Q.YWBM/OWBM./Thrip/FF.ipk/jki.2B(WW)	1.T_Q13	Tdurum_contig54925_225	2B	108.04	1	13.0784	0.000500189	0.143224	6.62812e-05	6.62812	425.625
			1.O_SL_Q12	Kukri_rep_c68957_201	2B	108.45	1	15.5957	0.000162483	0.169552	9.82094e-06	0.982094	240.688
			1.F_QS14	Ra_c68109_376	2B	108.45	1	12.3237	0.000718202	0.137049	13.675	184.711	736.118
			1.Y_SL_Q13	BS00091068_51	2B	109.14	1	14.8179	0.000231873	0.166335	0.118662	0.656705	234.468
			1.Y_WSL_G15	wsnp_Ex_c17845_26604587	2B	109.14	1	15.906	0.000140421	0.183665	7.91718	79.8999	663.992
			1.F_QA13	wsnp_Ex_c20182_29230528	2B	109.24	1	13.144	0.0004994	0.152095	5.3998e-05	5.3998	407.193
			1.T_G12	Tdurum_contig18858_324	2B	109.48	1	12.4555	0.000668512	0.137602	6.4667	20.4667	564.173
			1.O_SL_Q12	BobWhite_c5543_492	2B	109.53	1	19.0653	3.66103e-05	0.20751	9.82094e-06	0.982094	240.688
			1.O_SL_Q12	Kukri_c49007_501	2B	109.53	1	19.177	3.49148e-05	0.208525	9.82094e-06	0.982094	240.688
			1.Y_SL_Q13	Kukri_s115194_71	2B	109.53	1	14.496	0.000262648	0.161753	0.118662	0.656705	234.468
			1.Y_SL_Q16	BS00077131_51	2B	110.87	1	13.7468	0.000363228	0.14148	0.118129	5.49202	412.108
		Q.OWBM/YWBM/FF.jki.2B(WW)	1.F_QA13	RAC875_rep_c91134_949	2B	114.09	1	12.2696	0.000729345	0.131734	5.3998e-05	5.3998	407.193
			1.O_SL_Q16	Tdurum_contig54784_485	2B	115.86	1	11.8894	0.00086821	0.130361	0.000102804	10.2804	465.135
			1.Y_SL_Q16	Tdurum_contig54784_485	2B	115.86	1	12.0556	0.000802709	0.124916	0.118129	5.49202	412.108
		Q.OWBM.jki.2B.2(SW)	2.O_WSA_Q15	BobWhite_c18540_97	2B	119.07	1	12.2613	0.000682739	0.113637	3.30446e-05	3.30446	422.816
		Q.OYBM.ipk.2B(WW)	1.Y_WSA_G13	RAC875_c66695_560	2B	130.62	1	13.7527	0.00037559	0.161709	962.868	1227.55	956.211
			1.Y_WSL_G14	wsnp_Ex_c42970_49408712	2B	134.46	1	13.2786	0.000453411	0.14097	5.98604	107.927	685.186
		Q.OWBM/YWBM.ipk/jki.2B(WW)	1.O_SL_G11	Ku_c67680_195	2B	142.54	1	12.5033	0.000647327	0.166447	0.458373	1.66391	334.634
			1.Y_SL_G12	Ku_c67680_195	2B	142.54	1	15.8588	0.000139165	0.175136	0.0307741	3.15095	360.296
			1.O_SL_Q12	Excalibur_c26527_82	2B	145.13	1	24.9714	3.1292e-06	0.271828	9.82094e-06	0.982094	240.688
		Q.OWBM/SGM.ipk/obe.2B(WW)	1.H_O12	BS00039187_51	2B	152.59	1	12.5834	0.0006844	0.164486	429.462	810.169	781.569
			2.O_WSA_G12	Kukri_c94792_127	2B	153.49	1	14.8206	0.000206485	0.139738	0.654759	29.8382	665.611
		Q.YWBM.ipk.2B(WW)	1.Y_WSA_G14	RAC875_c16993_444	2B	173.35	1	11.9306	0.000851492	0.12617	1.16288e-05	1.16288	269.003
		Q.YWBM/OWBM/FF.ipk/jki.2D(WW)	1.F_GS15	RAC875_c63883_76	2D	6.75	1	11.6748	0.000956868	0.132593	0.0798285	1.06029	271.847
			1.O_SL_Q13	BS00067698_51	2D	8.52	1	14.5392	0.000284521	0.163098	0.110083	7.69593	427.653
			1.O_WSL_Q13	BS00067698_51	2D	8.52	1	13.4858	0.000458598	0.155644	11.2177	203.531	718.472
			1.Y_WSL_G14	Tdurum_contig29563_257	2D	8.36	1	15.7532	0.000151484	0.168434	5.98604	107.927	685.186
			1.O_SL_Q13	D_F1BEJMU01A0OMY_356	2D	8.52	1	15.8883	0.000145016	0.169751	0.110083	7.69593	427.653
			1.O_WSL_Q13	D_F1BEJMU01A0OMY_356	2D	8.52	1	13.7151	0.000384556	0.148102	11.2177	203.531	718.472
			1.O_SL_Q13	D_F1BEJMU02GB94Z_188	2D	8.52	1	11.995	0.000846173	0.129276	0.110083	7.69593	427.653
			1.O_SL_Q13	Kukri_c19434_936	2D	8.52	1	13.8717	0.00034909	0.146885	0.110083	7.69593	427.653
			1.O_WSL_Q13	Kukri_c19434_936	2D	8.52	1	12.2009	0.000756885	0.13118	11.2177	203.531	718.472
			1.Y_WSA_G12	Tdurum_contig64563_491	2D	8.52	1	15.5532	0.000163105	0.173574	4.39452	18.7021	531.42
			1.O_SL_Q13	wsnp_Ex_c7908_13430703	2D	8.52	1	14.5838	0.000254091	0.154677	0.110083	7.69593	427.653
			1.O_WSL_Q13	wsnp_Ex_c7908_13430703	2D	8.52	1	12.3672	0.000703762	0.133455	11.2177	203.531	718.472
		Q.Thrip.jki.2D.1(WW)	1.T_Q15	RAC875_rep_c110753_119	2D	22.46	1	12.5845	0.000629398	0.145418	944.2	1851.87	985.385
		Q.YWBM/OWBM.ipk/jki.2D(WW)	1.O_SL_G13	CAP12_c1503_76	2D	26.05	1	23.1031	6.19559e-06	0.240318	34.0083	46.1122	667.253
			1.T_Q15	CAP12_c1503_76	2D	26.05	1	27.074	1.24384e-06	0.732756	944.2	1851.87	985.385
			1.Y_SL_G11	CAP12_c1503_76	2D	26.05	1	12.6885	0.000593588	0.133232	0.00286241	286.241	764.545
			1.O_WSA_Q13	wsnp_CAP12_c1503_764765	2D	28.12	1	14.6334	0.000257576	0.162145	0.00257207	257.207	730.763
		Q.YWBM.ipk.2D.1(WW)	1.Y_SL_G11	D_GBUVHFX02GV41H_67	2D	36.54	1	23.9116	5.11536e-06	0.252624	0.00286241	286.241	764.545
		Q.YWBM/Thrip.ipk/jki.2D(WW)	1.T_Q15	Excalibur_c5278_1075	2D	44.96	1	17.854	5.75432e-05	0.183656	944.2	1851.87	985.385
			1.Y_SL_G11	Excalibur_c5278_1075	2D	44.96	1	12.6818	0.000595424	0.133036	0.00286241	286.241	764.545
		Q.YWBM.jki.2D(SW)	2.Y_WSA_Q15	BS00043082_51	2D	47.11	1	11.9927	0.000774047	0.112322	0.252659	0.824952	319.86
		Q.Thrip.jki.2D.2(WW)	1.T_Q15	Kukri_rep_c72254_186	2D	49.59	1	13.5148	0.000404264	0.136567	944.2	1851.87	985.385
		Q.YWBM/OWBM.ipk.2D(WW)	1.Y_WSL_G14	RAC875_c29079_177	2D	80.5	1	13.1124	0.000492371	0.139531	5.98604	107.927	685.186
			1.O_WSL_G13	wsnp_BE490384D_Ta_1_1	2D	80.5	1	12.1848	0.000800785	0.139781	12.548	108.481	686.899
		Q.Thrip.jki.2D.3(WW)	1.T_Q15	Ex_c27573_760	2D	85.07	1	13.4042	0.000425487	0.144485	944.2	1851.87	985.385
			1.T_Q15	RAC875_c9897_638	2D	85.97	1	13.4042	0.000425487	0.144485	944.2	1851.87	985.385
		Q.Thrip.jki.2D.4(WW)	1.T_Q12	RAC875_c66820_684	2D	91.17	1	14.6751	0.000243813	0.165533	3.0491e-05	3.0491	339.946
		Q.YWBM.ipk.2D.2(WW)	1.Y_WSA_G12	TA001453_0801	2D	96.18	1	18.0764	5.64521e-05	0.20618	4.39452	18.7021	531.42
		Q.YWBM.ipk.2D(SW)	2.Y_WSA_G15	Kukri_rep_c68068_95	2D	100.19	1	14.0464	0.000291992	0.127965	2.45495e-05	2.45495	395.764
		Q.YWBM.ipk.3A.1(WW)	1.Y_WSA_G14	BS00022586_51	3A	68.66	1	14.1443	0.000302605	0.147443	1.16288e-05	1.16288	269.003
			1.Y_WSA_G14	BS00067499_51	3A	68.66	1	14.1443	0.000302605	0.147443	1.16288e-05	1.16288	269.003
			1.Y_WSA_G14	RAC875_c46323_1996	3A	68.66	1	14.1443	0.000302605	0.147443	1.16288e-05	1.16288	269.003
		Q.YWBM.ipk.3A.2(WW)	1.Y_WSA_G13	BS00013584_51	3A	77.51	1	14.321	0.000288148	0.16426	962.868	1227.55	956.211
			1.Y_WSA_G13	BS00065932_51	3A	79.8	1	11.8372	0.000906655	0.145008	962.868	1227.55	956.211
			1.Y_WSA_G13	Tdurum_contig25520_363	3A	79.8	1	12.9891	0.000530044	0.151016	962.868	1227.55	956.211
		Q.OWBM.jki.3A(SW)	2.O_WSL_Q14	Excalibur_rep_c102974_175	3A	81.82	1	14.8304	0.000203543	0.13384	22.8873	61.9479	781.903
		Q.YWBM/Thrip.ipk.3A.1(WW)	1.Y_WSA_G13	BS00110129_51	3A	85.39	1	16.4614	0.000110721	0.192881	962.868	1227.55	956.211
			1.T_G12	wsnp_JD_c2863_3822253	3A	85.39	1	11.7773	0.000915466	0.131809	6.4667	20.4667	564.173
			1.Y_WSA_G13	wsnp_Ex_c10272_16842803	3A	85.73	1	15.6421	0.00015794	0.179189	962.868	1227.55	956.211
		Q.YWBM/OWBM.ipk/jki.3A.1(WW)	1.Y_WSA_G13	BS00073898_51	3A	90.55	1	14.6877	0.00024412	0.19063	962.868	1227.55	956.211
			1.O_WSL_Q12	Kukri_rep_c87640_135	3A	90.55	1	13.8281	0.000365284	0.160084	3.10791e-06	0.310791	143.551
			1.Y_WSL_G14	RAC875_c17907_181	3A	90.55	1	12.445	0.000678661	0.132347	5.98604	107.927	685.186
			1.O_WSL_G12	Tdurum_contig33100_127	3A	90.55	1	19.4747	3.00808e-05	0.213794	2.16338	7.87118	463.998
		Q.FF.ipk.3A(SW)	2.F_G15	wsnp_Ex_c18223_27035083	3A	98.41	1	17.8015	5.3615e-05	0.164163	3.63469	13.6411	617.979
		Q.YWBM/OWBM.ipk.3A(WW)	1.O_WSA_G11	BS00022703_51	3A	109.95	1	11.6306	0.000981357	0.12695	5.12193	26.6032	575.941
			1.O_WSA_G11	BS00038664_51	3A	109.95	1	11.6306	0.000981357	0.12695	5.12193	26.6032	575.941
			1.Y_WSA_G13	GENE_1724_72	3A	109.95	1	17.1063	8.12591e-05	0.22297	962.868	1227.55	956.211
		Q.YWBM/OWBM.ipk/ros.3A(WW)	1.O_SL_R12	IAAV8170	3A	112.88	1	11.8011	0.000926729	0.13202	8.29336e-07	0.0829336	31.2952
			1.O_SL_R12	BobWhite_c17879_519	3A	112.88	1	11.8537	0.000904118	0.132819	8.29336e-07	0.0829336	31.2952
			1.O_SL_R12	wsnp_CAP8_c1007_643393	3A	112.88	1	13.8052	0.000359871	0.153647	8.29336e-07	0.0829336	31.2952
			1.Y_WSL_G14	wsnp_CAP8_c1007_643393	3A	112.88	1	13.3908	0.00042814	0.141759	5.98604	107.927	685.186
			1.O_SL_R12	wsnp_Ex_c14202_22145805	3A	113.18	1	13.0183	0.000529106	0.145629	8.29336e-07	0.0829336	31.2952
			1.Y_WSL_G14	wsnp_Ex_c14202_22145805	3A	113.18	1	11.7618	0.000934951	0.125574	5.98604	107.927	685.186
			1.O_SL_R12	wsnp_Ku_c19456_28944589	3A	113.18	1	11.8011	0.000926729	0.13202	8.29336e-07	0.0829336	31.2952
		Q.YWBM/OWBM.jki.3A(WW)	1.O_SL_Q15	BS00022368_51	3A	123.01	1	22.0371	9.76454e-06	0.215419	1.42448e-05	1.42448	287.246
			1.Y_SL_Q12	BS00022368_51	3A	123.01	1	33.0242	1.46182e-07	0.335958	0.0422572	0.272024	151.313
			1.O_WSA_Q15	BobWhite_c5337_225	3A	124.3	1	13.6145	0.000395141	0.144581	0.000338581	33.8581	572.371
			1.O_WSA_Q15	BS00088755_51	3A	124.3	1	12.7368	0.000595714	0.13673	0.000338581	33.8581	572.371
			1.O_WSA_Q15	BS00088756_51	3A	124.3	1	12.3019	0.000729309	0.131826	0.000338581	33.8581	572.371
		Q.YWBM/OWBM.ipk/jki.3A.2(WW)	1.Y_SL_Q12	BS00022256_51	3A	128.64	1	13.1383	0.00049771	0.133511	0.0422572	0.272024	151.313
			1.O_SL_G15	BS00110564_51	3A	128.64	1	15.673	0.000153456	0.140588	4.90975e-07	0.0490975	-14.6194
			1.Y_SL_Q12	BS00110550_51	3A	130.17	1	14.3423	0.00028934	0.145609	0.0422572	0.272024	151.313
		Q.YWBM/OWBM/SGM.jki.3A(WW)	1.Y_SL_Q12	BS00022459_51	3A	138.07	1	14.617	0.000255642	0.149106	0.0422572	0.272024	151.313
			1.O_SL_Q15	BS00022884_51	3A	138.07	1	14.1994	0.000295057	0.139252	1.42448e-05	1.42448	287.246
			1.Y_SL_Q12	BS00022884_51	3A	138.07	1	53.6895	1.32232e-10	0.544901	0.0422572	0.272024	151.313
			1.H_O12	Kukri_c49927_151	3A	138.07	1	14.6885	0.000264003	0.198458	429.462	810.169	781.569
			1.Y_SL_Q12	Kukri_c49927_151	3A	138.07	1	18.065	5.61374e-05	0.184299	0.0422572	0.272024	151.313
		Q.Thrip.ros.3A(WW)	1.T_R13	BS00097939_51	3A	173.15	1	12.6698	0.000621438	0.147588	0.239759	2.82678	358.32
			1.T_R13	RAC875_c56516_786	3A	173.15	1	11.8182	0.000919305	0.136373	0.239759	2.82678	358.32
		Q.Thrip.jki.3A(SW)	2.T_Q15	TA003550-0145	3A	180.33	1	11.7436	0.000881377	0.113487	10020.7	27151.7	1429.16
		Q.Thrip.jki.3B.1(WW)	1.T_Q13	RAC875_c8459_1291	3B	27.56	1	13.1178	0.000491125	0.142295	6.62812e-05	6.62812	425.625
		Q.YWBM.jki.3B(WW)	1.Y_SL_Q13	Excalibur_c9206_671	3B	30.33	1	11.8735	0.000900317	0.135114	0.118662	0.656705	234.468
		Q.YWBM.ipk.3B.1(SW)	2.Y_WSA_G15	BS00070455_51	3B	34.2	1	11.795	0.000854166	0.10746	2.45495e-05	2.45495	395.764
		Q.YWBM/OWBM.ipk.3B.1(SW)	2.O_WSA_G15	wsnp_Ex_c57450_59156677	3B	37.41	1	13.9018	0.000313815	0.127988	9.61948e-05	9.61948	538.085
			2.Y_WSA_G15	wsnp_Ex_c57450_59156677	3B	37.41	1	13.0106	0.000477724	0.118535	2.45495e-05	2.45495	395.764
		Q.YWBM/SGM.ipk/ros.3B(WW)	1.H_R13	BS00066797_51	3B	42.28	1	16.6699	9.84979e-05	0.181331	0.000113495	11.3495	474.047
			1.Y_WSL_G12	BS00066797_51	3B	42.28	1	12.7663	0.000584397	0.137013	0.00050157	50.157	594.251
			1.Y_WSL_G14	BS00066797_51	3B	42.28	1	12.579	0.000630999	0.133535	5.98604	107.927	685.186
		Q.OWBM/YWBM/Thrip.ipk.3B(SW/WW)	1.Y_WSL_G12	BS00075108_51	3B	62.67	1	14.9053	0.000221327	0.164501	0.00050157	50.157	594.251
			1.T_G12	IACX971	3B	62.67	1	11.7773	0.000915466	0.131809	6.4667	20.4667	564.173
			1.Y_WSL_G12	Kukri_c32046_493	3B	62.67	1	15.3277	0.000183134	0.169013	0.00050157	50.157	594.251
			2.O_WSL_Q14	tplb0046p09_685	3B	62.67	1	13.1839	0.00044183	0.120074	22.8873	61.9479	781.903
		Q.YWBM.ipk.3B(WW)	1.Y_WSL_G11	wsnp_CAP8_c6899_3227098	3B	65.55	1	12.5051	0.000659911	0.141828	17.75	53.5882	652.46
			1.Y_WSA_G13	Kukri_c45609_882	3B	65.72	1	14.0092	0.000325804	0.225006	962.868	1227.55	956.211
		Q.OWBM/YWBM.ipk/jki.3B(SW/WW)	1.O_SL_Q15	RFL_Contig5246_1091	3B	67.45	1	12.8442	0.000551951	0.12585	1.42448e-05	1.42448	287.246
			1.Y_WSL_G11	wsnp_Ex_c2580_4800027	3B	67.45	1	17.1875	7.71051e-05	0.187827	17.75	53.5882	652.46
			1.O_SL_Q15	wsnp_RFL_Contig3529_3696847	3B	67.45	1	12.8442	0.000551951	0.12585	1.42448e-05	1.42448	287.246
		Q.OWBM/YWBM.ipk/jki.3B.1(WW)	2.Y_SL_G12	BS00095061_51	3B	67.45	1	11.6088	0.000934467	0.107832	441.598	1413.85	1107.07
			1.Y_WSL_G11	Kukri_c4074_463	3B	67.67	1	12.0661	0.00081026	0.13873	17.75	53.5882	652.46
			1.O_SL_R12	TA002954_0682	3B	68.71	1	12.7625	0.000591965	0.143183	8.29336e-07	0.0829336	31.2952
			1.O_SL_R12	RFL_Contig622_1601	3B	68.87	1	12.0672	0.000813922	0.134862	8.29336e-07	0.0829336	31.2952
			1.O_SL_R12	wsnp_Ex_c2920_5385184	3B	68.87	1	12.4793	0.000678789	0.139896	8.29336e-07	0.0829336	31.2952
			1.O_SL_R12	wsnp_JD_c1316_1891903	3B	68.87	1	12.6224	0.000638865	0.141144	8.29336e-07	0.0829336	31.2952
			1.O_SL_R12	wsnp_Ra_c10203_16850924	3B	68.87	1	12.5363	0.000661082	0.140569	8.29336e-07	0.0829336	31.2952
		Q.YWBM/OWBM/SGM.ipk/jki/////.3B(SW/WW)	1.Y_SL_G13	BS00060073_51	3B	71.34	1	13.6104	0.000400793	0.150791	0.000546709	54.6709	615.552
			1.Y_WSA_G13	BS00060073_51	3B	71.34	1	18.9215	3.89185e-05	0.219053	962.868	1227.55	956.211
			1.Y_WSL_Q13	BS00060073_51	3B	71.34	1	13.1786	0.000497696	0.15562	10.487	56.5362	622.482
			1.Y_SL_G13	BS00066467_51	3B	71.34	1	13.6172	0.000399546	0.15086	0.000546709	54.6709	615.552
			1.Y_WSL_Q13	BS00066467_51	3B	71.34	1	13.581	0.000414212	0.160455	10.487	56.5362	622.482
			1.O_WSA_Q15	BS00073011_51	3B	71.34	1	16.3365	0.000113281	0.171648	0.000338581	33.8581	572.371
			1.O_WSA_Q15	wsnp_Ex_c5547_9774195	3B	71.34	1	12.7151	0.000592186	0.138474	0.000338581	33.8581	572.371
			1.O_WSA_Q15	Ku_c31046_525	3B	71.51	1	11.7562	0.000933063	0.128158	0.000338581	33.8581	572.371
			1.O_WSA_Q15	Ku_c25346_508	3B	71.65	1	14.2307	0.000296304	0.153371	0.000338581	33.8581	572.371
			1.O_WSA_Q15	Kukri_c25794_863	3B	71.95	1	15.2616	0.00018724	0.166464	0.000338581	33.8581	572.371
			1.O_SL_G11	tplb0024c09_1335	3B	72.24	1	12.051	0.000828592	0.129783	0.458373	1.66391	334.634
			1.O_WSA_Q15	BobWhite_c40455_116	3B	72.24	1	12.5565	0.000634498	0.135168	0.000338581	33.8581	572.371
			1.H_O12	BS00091643_51	3B	73.04	1	13.4452	0.000463336	0.181062	429.462	810.169	781.569
			1.O_WSL_Q12	BS00062827_51	3B	73.13	1	27.003	1.37527e-06	0.312454	3.10791e-06	0.310791	143.551
			2.Y_WSL_G13	BS00062827_51	3B	73.13	1	12.8375	0.00051671	0.118961	87.5217	106.65	871.764
			1.O_SL_G13	Excalibur_c15332_1194	3B	73.35	1	11.9277	0.000873264	0.126613	34.0083	46.1122	667.253
			1.O_SL_G13	RAC875_rep_c115516_134	3B	73.35	1	13.5276	0.000411213	0.141246	34.0083	46.1122	667.253
			1.O_SL_G13	Tdurum_contig63110_433	3B	73.35	1	23.0411	6.72126e-06	0.235843	34.0083	46.1122	667.253
			1.O_WSL_Q15	BS00097383_51	3B	74.43	1	13.2197	0.000463465	0.18381	6.18968	39.5762	607.658
		Q.Thrip.jki.3B.2(WW)	1.T_Q12	wsnp_Ex_c21418_30554998	3B	77.23	1	12.4007	0.000692839	0.140039	3.0491e-05	3.0491	339.946
		Q.OWBM/YWBM.ipk.3B(WW)	1.Y_WSL_G15	BobWhite_rep_c66990_294	3B	80.13	1	12.855	0.000554843	0.14096	7.91718	79.8999	663.992
			1.O_WSA_G12	wsnp_JD_c16245_15468917	3B	80.76	1	12.5419	0.000648695	0.134176	0.0238921	7.81501	431.154
			1.O_SL_G13	BS00102641_51	3B	80.99	1	12.0138	0.000822504	0.122767	34.0083	46.1122	667.253
			1.O_SL_G13	RAC875_c5739_1262	3B	81.8	1	20.5124	1.87318e-05	0.269979	34.0083	46.1122	667.253
		Q.OWBM/YWBM.ipk/jki.3B.2(WW)	1.O_WSA_G12	Excalibur_c20392_1075	3B	84.49	1	13.9685	0.000336065	0.153506	0.0238921	7.81501	431.154
			1.O_WSA_Q12	Kukri_c30836_582	3B	84.49	1	12.3218	0.000751724	0.15118	0.0425487	0.671567	218.884
			1.O_SL_G13	Kukri_s117590_74	3B	84.49	1	18.367	4.64407e-05	0.178044	34.0083	46.1122	667.253
			1.Y_WSL_G11	BS00078844_51	3B	85.03	1	13.9195	0.000335482	0.15242	17.75	53.5882	652.46
		Q.FF.ipk.3B(SW)	2.F_G15	Kukri_rep_c94476_152	3B	88.08	1	11.4921	0.000995014	0.10322	3.63469	13.6411	617.979
		Q.YWBM/OWBM.ipk.3B.2(SW/WW)	2.O_WSL_G13	BS00057988_51	3B	99.37	1	12.0828	0.000743731	0.114025	20.6657	77.362	799.598
			2.Y_WSL_G13	BS00057988_51	3B	99.37	1	11.6011	0.000937967	0.107649	87.5217	106.65	871.764
			1.O_WSL_G12	RAC875_c24504_119	3B	99.69	1	12.0934	0.000799988	0.134577	2.16338	7.87118	463.998
		Q.OWBM/YWBM.ipk/jki.3B(SW/WW)	1.O_SL_G13	BS00064227_51	3B	115.36	1	13.5774	0.00039495	0.153443	34.0083	46.1122	667.253
			1.Y_WSL_Q12	BS00064227_51	3B	115.36	1	11.8494	0.000901498	0.148726	6.72996	9.7143	501.678
			2.O_SL_Q15	BS00069273_51	3B	115.36	1	13.6936	0.00034605	0.122132	6.20452e-05	6.20452	491.958
		Q.OWBM/YWBM.ipk/jki.3B.3(WW)	1.O_SL_G12	Excalibur_rep_c115600_289	3B	136.31	1	12.313	0.000707824	0.13021	0.195423	1.53147	311.57
			1.O_SL_G13	Excalibur_rep_c115600_289	3B	136.31	1	16.7963	9.16552e-05	0.186657	34.0083	46.1122	667.253
			1.Y_SL_Q12	Excalibur_rep_c115600_289	3B	136.31	1	21.8401	1.11679e-05	0.224813	0.0422572	0.272024	151.313
			1.Y_WSA_Q12	Excalibur_rep_c115600_289	3B	136.31	1	16.4319	0.000111235	0.189632	12.6689	93.8912	652.328
			1.Y_WSA_G13	RAC875_c34484_67	3B	137.84	1	15.9925	0.000132047	0.216588	962.868	1227.55	956.211
		Q.YWBM.ipk.3D(WW)	1.Y_WSA_G13	TA005883_0675	3D	23.67	1	14.1607	0.000304003	0.266503	962.868	1227.55	956.211
		Q.OWBM.jki.3D.1(WW)	1.O_SL_Q12	Excalibur_rep_c114833_645	3D	40.51	1	12.8028	0.000587828	0.139679	9.82094e-06	0.982094	240.688
			1.O_SL_Q12	IAAV2827	3D	41.06	1	13.0487	0.000528217	0.142467	9.82094e-06	0.982094	240.688
			1.O_SL_Q12	wsnp_Ex_rep_c78526_74641162	3D	42.22	1	12.8028	0.000587828	0.139679	9.82094e-06	0.982094	240.688
			1.O_SL_Q12	wsnp_JD_c12604_12812295	3D	42.22	1	13.0445	0.000529216	0.142677	9.82094e-06	0.982094	240.688
		Q.YWBM/OWBM.ipk/jki.3D(WW)	1.Y_SL_G12	BS00021930_51	3D	66.57	1	13.9331	0.000335353	0.154064	0.0307741	3.15095	360.296
			1.Y_WSA_G13	BS00021930_51	3D	66.57	1	50.0888	3.556e-10	1.15572	962.868	1227.55	956.211
			1.O_SL_Q12	Kukri_rep_c71523_81	3D	66.99	1	13.6891	0.000386653	0.148432	9.82094e-06	0.982094	240.688
		Q.YWBM.jki.3D.1(WW)	1.Y_SL_Q16	RAC875_c33823_279	3D	84.38	1	19.232	3.22994e-05	0.200442	0.118129	5.49202	412.108
		Q.YWBM.jki.3D.2(WW)	1.Y_WSL_Q13	D_contig79290_372	3D	95.01	1	11.6545	0.000978949	0.131836	10.487	56.5362	622.482
			1.Y_SL_Q13	Kukri_c5252_107	3D	96.33	1	12.3499	0.000709485	0.138487	0.118662	0.656705	234.468
		Q.OWBM.jki/ros.3D(WW)	1.O_SL_R12	CAP12_c470_361	3D	97.66	1	22.8253	7.34203e-06	0.255762	8.29336e-07	0.0829336	31.2952
			1.O_SL_R12	Kukri_c17342_231	3D	97.66	1	23.2136	6.17344e-06	0.26514	8.29336e-07	0.0829336	31.2952
			1.O_SL_R12	Kukri_c5411_1312	3D	97.66	1	22.8253	7.34203e-06	0.255762	8.29336e-07	0.0829336	31.2952
			1.O_SL_R12	wsnp_CAP7_rep_c5643_2537213	3D	97.66	1	23.495	5.67048e-06	0.26247	8.29336e-07	0.0829336	31.2952
			1.O_WSA_Q13	wsnp_Ex_c1629_3104356	3D	98.2	1	13.5883	0.000402363	0.139183	0.00257207	257.207	730.763
			1.O_WSA_R12	wsnp_Ex_c1629_3104356	3D	98.2	1	16.4911	0.000110228	0.169408	0.000223015	22.3015	511.046
		Q.OWBM.ipk/jki.3D(WW)	1.Y_WSL_G15	GENE_1752_162	3D	101.24	1	20.8137	1.61195e-05	0.224784	7.91718	79.8999	663.992
			1.Y_WSL_Q15	GENE_1752_162	3D	101.24	1	18.3525	4.63003e-05	0.198247	1.00383	3.13506	396.034
			1.Y_WSL_G15	Kukri_c28730_207	3D	101.24	1	16.6574	9.7475e-05	0.198484	7.91718	79.8999	663.992
			1.Y_WSL_Q15	Kukri_c28730_207	3D	101.24	1	20.6136	1.75442e-05	0.290682	1.00383	3.13506	396.034
		Q.OWBM.jki.3D.2(WW)	1.O_SL_Q12	Kukri_c31733_290	3D	107.87	1	12.5072	0.000673866	0.136483	9.82094e-06	0.982094	240.688
		Q.SGM.obe.3D.1(WW)	1.H_O13	CAP12_rep_c3953_177	3D	143.01	1	13.3162	0.000450589	0.129714	226.143	1095.06	902.869
			1.H_O13	JD_c7714_954	3D	143.01	1	13.6897	0.000384116	0.134648	226.143	1095.06	902.869
			1.H_O13	wsnp_Ex_c14027_21925404	3D	143.01	1	13.572	0.000400517	0.132069	226.143	1095.06	902.869
			1.H_O13	wsnp_Ra_c5433_9630495	3D	143.01	1	13.9712	0.00033564	0.136687	226.143	1095.06	902.869
		Q.SGM.obe.3D.2(WW)	1.H_O13	D_GBUVHFX02FQKHM_48	3D	148.41	1	13.0496	0.000512524	0.126995	226.143	1095.06	902.869
			1.H_O13	Excalibur_c51312_218	3D	148.41	1	13.337	0.000448867	0.129965	226.143	1095.06	902.869
			1.H_O13	Kukri_c14943_753	3D	148.41	1	12.6238	0.000617957	0.123007	226.143	1095.06	902.869
			1.H_O13	RAC875_c61950_1644	3D	148.41	1	13.133	0.000487698	0.126442	226.143	1095.06	902.869
			1.H_O13	wsnp_Ra_c7174_12417331	3D	148.41	1	12.9418	0.000541756	0.125807	226.143	1095.06	902.869
			1.H_O13	D_F1BEJMU01DVMII_118	3D	149	1	13.0496	0.000512524	0.126995	226.143	1095.06	902.869
			1.H_O13	Kukri_c43464_89	3D	149	1	13.6897	0.000384116	0.134648	226.143	1095.06	902.869
			1.H_O13	RAC875_c31922_138	3D	149	1	13.9712	0.00033564	0.136687	226.143	1095.06	902.869
		Q.YWBM/OWBM.jki.3D(WW)	1.O_WSL_Q13	BS00021850_51	3D	152.84	1	14.6231	0.000249615	0.156865	11.2177	203.531	718.472
			1.O_WSL_Q13	BS00021919_51	3D	152.84	1	17.4396	7.50215e-05	0.192244	11.2177	203.531	718.472
			1.O_WSL_Q13	D_GBF1XID01ETBRB_172	3D	152.84	1	13.5268	0.000421777	0.149114	11.2177	203.531	718.472
			1.Y_SL_Q16	D_GBF1XID01ETBRB_172	3D	152.84	1	12.2561	0.00074506	0.127989	0.118129	5.49202	412.108
			1.O_SL_Q13	Excalibur_c13336_670	3D	152.84	1	11.8091	0.000937578	0.128682	0.110083	7.69593	427.653
			1.O_WSL_Q13	Excalibur_c13336_670	3D	152.84	1	18.0002	5.89529e-05	0.197877	11.2177	203.531	718.472
			1.O_SL_Q13	IACX5824	3D	152.84	1	11.8091	0.000937578	0.128682	0.110083	7.69593	427.653
			1.O_WSL_Q13	IACX5824	3D	152.84	1	18.0002	5.89529e-05	0.197877	11.2177	203.531	718.472
			1.O_SL_Q13	Kukri_c2289_635	3D	152.84	1	13.0186	0.000529026	0.143818	0.110083	7.69593	427.653
			1.O_WSL_Q13	Kukri_c2289_635	3D	152.84	1	18.2068	5.28214e-05	0.201289	11.2177	203.531	718.472
		Q.OWBM.jki.3D.3(WW)	1.O_SL_Q13	BobWhite_c29014_449	3D	156.06	1	11.8091	0.000937578	0.128682	0.110083	7.69593	427.653
			1.O_WSL_Q13	BobWhite_c29014_449	3D	156.06	1	18.0002	5.89529e-05	0.197877	11.2177	203.531	718.472
		Q.OWBM.ipk.4A(SW)	2.O_WSA_G12	wsnp_Ex_c4752_8482625	4A	33.77	1	11.9148	0.000811769	0.112315	0.654759	29.8382	665.611
		Q.YWBM/SGM.ipk/obe.4A(WW)	1.H_O12	BS00034174_51	4A	50.45	1	15.4721	0.000188898	0.205343	429.462	810.169	781.569
			1.Y_WSA_G13	BS00010925_51	4A	51.97	1	15.5251	0.000162798	0.218148	962.868	1227.55	956.211
		Q.OWBM.ipk.4A(WW)	1.O_WSA_Q13	wsnp_Ku_c3081_5776947	4A	58.38	1	12.1126	0.000796797	0.123939	0.00257207	257.207	730.763
			1.O_WSA_Q13	BS00009492_51	4A	59.99	1	12.3417	0.000727595	0.126891	0.00257207	257.207	730.763
			1.O_WSA_Q13	TA005380_0966	4A	60.01	1	14.8313	0.000235754	0.152197	0.00257207	257.207	730.763
		Q.FF/SGM.ipk/ros.4A(SW/WW)	2.F_G14	wsnp_RFL_Contig3138_3094305	4A	61.91	1	15.1686	0.000174941	0.13927	5.1737	131.765	822.964
			2.F_G14	Excalibur_c58393_329	4A	61.91	1	13.9133	0.000313505	0.127744	5.1737	131.765	822.964
			1.H_R13	BS00107766_51	4A	61.91	1	12.7895	0.000578161	0.145711	0.000113495	11.3495	474.047
			1.H_R13	Excalibur_c58393_329	4A	61.91	1	17.162	8.06932e-05	0.19594	0.000113495	11.3495	474.047
			1.H_R13	wsnp_RFL_Contig3138_3094305	4A	61.91	1	17.1459	8.12646e-05	0.194794	0.000113495	11.3495	474.047
		Q.OWBM.jki.4A(WW)	1.O_SL_Q12	RAC875_c56535_256	4A	91.19	1	12.5118	0.00066861	0.136618	9.82094e-06	0.982094	240.688
		Q.YWBM.jki.4A(WW)	1.Y_SL_Q12	BS00064369_51	4A	118.72	1	12.8852	0.000580363	0.131588	0.0422572	0.272024	151.313
		Q.YWBM.ipk.4A(WW)	1.Y_WSA_G12	Tdurum_contig45738_670	4A	137.91	1	11.969	0.000874939	0.14028	4.39452	18.7021	531.42
		Q.OWBM./ros.4A(WW)	1.O_WSA_R12	BS00065030_51	4A	142.29	1	11.7587	0.000965053	0.130792	0.000223015	22.3015	511.046
		Q.Thrip.ipk.4A(WW)	1.T_G12	RAC875_c5834_235	4A	151.33	1	16.0936	0.00012818	0.182905	6.4667	20.4667	564.173
		O.YWBM.ipk.4B(SW/WW)	1.Y_WSL_G14	wsnp_Ku_c12399_20037334	4B	6.78	1	12.104	0.000799983	0.139052	5.98604	107.927	685.186
			2.Y_SL_G15	Tdurum_contig47429_501	4B	5.99	1	17.4016	6.24796e-05	0.15833	0.253623	10.336	548.021
		Q.FF.ipk.4B(SW)	2.F_G13	Tdurum_contig33737_157	4B	55.96	1	12.1698	0.000718367	0.110276	3.02545	59.1169	744.819
		O.YWBM/OWBM.ipk/jki.4B(WW)	1.Y_SL_Q12	BS00095416_51	4B	57.87	1	14.0276	0.000335923	0.144259	0.0422572	0.272024	151.313
			1.Y_WSL_Q12	IACX773	4B	60.39	1	13.3425	0.00045592	0.170538	6.72996	9.7143	501.678
			1.O_WSA_G12	Tdurum_contig61465_781	4B	60.66	1	13.0146	0.00052384	0.138514	0.0238921	7.81501	431.154
			1.Y_WSL_Q12	Tdurum_contig61465_781	4B	60.66	1	12.7584	0.0005965	0.149009	6.72996	9.7143	501.678
			1.Y_WSL_Q12	Excalibur_rep_c67779_2380	4B	61.15	1	13.3885	0.000446428	0.166199	6.72996	9.7143	501.678
			1.Y_WSL_Q12	BS00034255_51	4B	61.84	1	16.0684	0.000132801	0.19807	6.72996	9.7143	501.678
			1.Y_WSL_Q12	BS00075746_51	4B	61.84	1	13.3885	0.000446428	0.166199	6.72996	9.7143	501.678
			1.Y_WSL_Q12	BS00105791_51	4B	61.84	1	13.3885	0.000446428	0.166199	6.72996	9.7143	501.678
			1.Y_WSL_Q12	IAAV4163	4B	61.84	1	11.8436	0.000903963	0.137641	6.72996	9.7143	501.678
			1.Y_WSL_Q12	TA004656_0593	4B	62.56	1	13.3425	0.00045592	0.170538	6.72996	9.7143	501.678
		O.YWBM.jki.4B(WW)	1.Y_WSL_Q12	wsnp_Ex_c19319_28253742	4B	71.46	1	13.2518	0.000478246	0.15822	6.72996	9.7143	501.678
			1.Y_WSL_Q12	wsnp_CAP12_rep_c4278_1949864	4B	72.14	1	14.953	0.000221542	0.192481	6.72996	9.7143	501.678
		O.YWBM.ipk/jki.4B(WW)	1.Y_WSL_Q12	BS00106144_51	4B	74.95	1	12.2949	0.000731703	0.159525	6.72996	9.7143	501.678
			1.Y_WSA_G13	BS00003421_51	4B	75.65	1	20.2355	2.10603e-05	0.247317	962.868	1227.55	956.211
		Q.YWBM.ipk.4B(SW)	2.Y_SL_G14	BS00023024_51	4B	104.79	1	13.4162	0.000399328	0.125822	3.96569	5.76722	556.818
			2.Y_SL_G14	BS00066783_51	4B	104.79	1	12.0009	0.000773574	0.11155	3.96569	5.76722	556.818
		O.YWBM.ipk.4D(WW)	1.Y_WSA_G13	CAP11_c896_88	4D	170.43	1	18.5069	4.41298e-05	0.218215	962.868	1227.55	956.211
		Q.OWBM.ipk.5A.1(WW)	1.O_WSA_G15	Kukri_rep_c95804_119	5A	8.12	1	13.489	0.000426353	0.151293	0.000154538	15.4538	501.784
			1.O_WSA_G15	RAC875_c15745_124	5A	8.12	1	12.8655	0.000555109	0.142103	0.000154538	15.4538	501.784
			1.O_WSA_G15	tplb0035p20_710	5A	8.12	1	12.3143	0.000721358	0.136455	0.000154538	15.4538	501.784
		Q.OWBM/Thrip.ipk/ros.5A(WW)	1.T_G12	RAC875_rep_c74170_236	5A	13.9	1	12.9743	0.000519483	0.139751	6.4667	20.4667	564.173
			1.O_SL_G11	BS00093771_51	5A	15.61	1	12.4139	0.000678329	0.132491	0.458373	1.66391	334.634
			1.T_R12	BS00093771_51	5A	15.61	1	13.5689	0.000398759	0.152613	2.44456	17.4281	527.056
			1.O_SL_G15	BS00065296_51	5A	15.86	1	13.317	0.000447893	0.119942	4.90975e-07	0.0490975	-14.6194
		Q.YWBM.ipk.5A(WW)	1.Y_WSA_G12	Excalibur_c6010_235	5A	39.26	1	13.4148	0.00043057	0.149201	4.39452	18.7021	531.42
		Q.YWBM/OWBM/SGM.ipk/jki/obe.5A(WW)	1.H_O12	Kukri_c12738_882	5A	42.86	1	12.3683	0.000749991	0.163629	429.462	810.169	781.569
			1.O_WSL_Q15	RAC875_rep_c106044_137	5A	43.27	1	12.7532	0.000581767	0.130715	6.18968	39.5762	607.658
			1.O_WSL_Q12	RAC875_c15204_992	5A	43.44	1	25.7003	2.34122e-06	0.297033	3.10791e-06	0.310791	143.551
			1.Y_WSA_G13	RAC875_c15204_992	5A	43.44	1	25.6205	2.29574e-06	0.702873	962.868	1227.55	956.211
			1.H_O12	wsnp_Ex_c31570_40343841	5A	43.44	1	17.7184	7.20342e-05	0.240362	429.462	810.169	781.569
		Q.YWBM/OWBM.ipk/ros.5A(SW/WW)	1.O_SL_R13	BS00063822_51	5A	45.08	1	12.9507	0.000539535	0.15532	0.0384439	1.65506	302.034
			1.O_SL_R13	BS00063823_51	5A	45.08	1	12.7504	0.000591962	0.152896	0.0384439	1.65506	302.034
			1.O_SL_R13	BS00066127_51	5A	45.08	1	12.9507	0.000539535	0.15532	0.0384439	1.65506	302.034
			1.O_SL_R13	RAC875_c13_1458	5A	45.08	1	11.7479	0.000950183	0.140558	0.0384439	1.65506	302.034
			1.O_SL_R13	RAC875_c13_1589	5A	45.08	1	13.2436	0.000468611	0.159202	0.0384439	1.65506	302.034
			1.O_SL_R13	wsnp_Ra_c13_24540	5A	45.08	1	12.7504	0.000591962	0.152896	0.0384439	1.65506	302.034
			2.Y_SL_G15	Kukri_c3338_271	5A	46.06	1	11.9085	0.000808749	0.112217	0.253623	10.336	548.021
		Q.OWBM.ipk.5A.2(WW)	1.O_WSL_G12	GENE_3583_319	5A	49.03	1	11.6388	0.00099543	0.128239	2.16338	7.87118	463.998
			1.O_WSL_G12	IAAV3512	5A	49.03	1	12.563	0.000652929	0.138717	2.16338	7.87118	463.998
			1.O_WSL_G12	Kukri_c7633_724	5A	49.03	1	12.2086	0.000769839	0.135994	2.16338	7.87118	463.998
			1.O_SL_G11	BS00021939_51	5A	49.39	1	13.6948	0.000383207	0.147302	0.458373	1.66391	334.634
		Q.YWBM/OWBM.ipk/jki.5A(WW)	1.Y_SL_Q12	Kukri_c41797_393	5A	53.25	1	13.7727	0.000369808	0.140389	0.0422572	0.272024	151.313
			1.Y_SL_Q12	RFL_Contig2187_1025	5A	53.25	1	13.4928	0.000425612	0.137543	0.0422572	0.272024	151.313
			1.O_SL_G13	wsnp_Ex_c39592_46849607	5A	55.13	1	18.8994	3.76385e-05	0.300204	34.0083	46.1122	667.253
		Q.YWBM/OWBM.ipk.5A(WW)	1.O_SL_G13	IAAV1375	5A	61.16	1	18.9717	3.57579e-05	0.645717	34.0083	46.1122	667.253
			1.O_WSL_G11	IAAV1375	5A	61.16	1	25.047	2.84427e-06	0.491276	78.3026	201.682	776.598
			1.Y_SL_G12	IAAV1375	5A	61.16	1	18.0676	5.2894e-05	0.201257	0.0307741	3.15095	360.296
			1.Y_SL_G12	IAAV3832	5A	62.72	1	15.2467	0.000184526	0.166021	0.0307741	3.15095	360.296
		Q.OWBM.ipk/jki.5A(SW/WW)	1.O_SL_Q12	wsnp_Ex_c7487_12808011	5A	68.95	1	19.8331	2.6147e-05	0.216067	9.82094e-06	0.982094	240.688
			2.O_SL_G15	Kukri_c57965_109	5A	70.3	1	11.7304	0.000881215	0.107286	0.361533	1.92098	391.496
		Q.YWBM/OWBM.ipk/jki.5A(WW)	1.Y_WSA_G15	BS00011235_51	5A	76.81	1	11.7455	0.000946624	0.131883	0.0712246	0.420947	200.221
			1.O_SL_Q12	Excalibur_c45894_552	5A	76.81	1	12.9917	0.00053247	0.141292	9.82094e-06	0.982094	240.688
		Q.YWBM/FF.ipk/jki.5A(WW)	1.F_GA14	CAP7_c4800_276	5A	82.72	1	14.634	0.000246708	0.164707	8.5507e-06	0.85507	241.294
			1.F_GA14	Kukri_rep_c70839_205	5A	82.72	1	13.7194	0.000374317	0.156287	8.5507e-06	0.85507	241.294
			1.F_GA14	RAC875_c64253_435	5A	82.72	1	13.3091	0.00045207	0.151208	8.5507e-06	0.85507	241.294
			1.F_GA14	RAC875_c64253_666	5A	82.72	1	13.7194	0.000374317	0.156287	8.5507e-06	0.85507	241.294
			1.Y_SL_Q16	BS00009369_51	5A	84.13	1	12.3571	0.000703509	0.129469	0.118129	5.49202	412.108
		Q.YWBM/Thrip.jki.5A(WW)	1.Y_SL_Q12	Ku_c915_507	5A	86.21	1	18.8266	4.05231e-05	0.19351	0.0422572	0.272024	151.313
			1.T_Q16	IAAV8258	5A	86.91	1	14.2431	0.000290974	0.15615	83.7958	1729.94	933.827
		Q.Thrip.jki.5A(WW)	1.T_Q16	BS00075959_51	5A	90.54	1	12.1449	0.00076965	0.133347	83.7958	1729.94	933.827
			1.T_Q16	Excalibur_c23354_306	5A	90.54	1	14.4832	0.000259175	0.151718	83.7958	1729.94	933.827
			1.T_Q16	Excalibur_c30482_898	5A	90.54	1	19.2371	3.19002e-05	0.210919	83.7958	1729.94	933.827
			1.T_Q16	IAAV3365	5A	90.54	1	12.0215	0.000815734	0.131853	83.7958	1729.94	933.827
			1.T_Q16	wsnp_Ex_c54193_57155537	5A	90.54	1	12.1449	0.00076965	0.133347	83.7958	1729.94	933.827
			1.T_Q16	wsnp_Ex_c54193_57155632	5A	90.54	1	12.0215	0.000815734	0.131853	83.7958	1729.94	933.827
			1.T_Q16	RAC875_rep_c76193_513	5A	91.99	1	12.9379	0.000533894	0.149717	83.7958	1729.94	933.827
			1.T_Q16	wsnp_Ex_c18754_27630557	5A	92.35	1	14.1189	0.000306145	0.148131	83.7958	1729.94	933.827
			1.T_Q16	wsnp_Ex_c621_1231444	5A	92.35	1	16.9701	8.5566e-05	0.186484	83.7958	1729.94	933.827
			1.T_Q16	Excalibur_c31769_793	5A	92.56	1	13.0572	0.000502428	0.142667	83.7958	1729.94	933.827
			1.T_Q16	wsnp_Ex_c17476_26190830	5A	92.56	1	13.4294	0.000422873	0.147414	83.7958	1729.94	933.827
			1.T_Q16	wsnp_Ku_c6977_12078885	5A	92.56	1	13.0572	0.000502428	0.142667	83.7958	1729.94	933.827
			1.T_Q16	BS00066447_51	5A	92.6	1	14.1189	0.000306145	0.148131	83.7958	1729.94	933.827
			1.T_Q16	Excalibur_c24051_502	5A	92.6	1	13.0572	0.000502428	0.142667	83.7958	1729.94	933.827
			1.T_Q16	RAC875_rep_c109969_119	5A	92.87	1	14.6021	0.000245506	0.152913	83.7958	1729.94	933.827
			1.T_Q16	wsnp_Ex_c2185_4094843	5A	92.87	1	13.0572	0.000502428	0.142667	83.7958	1729.94	933.827
			1.T_Q16	wsnp_Ex_rep_c101994_87256479	5A	92.87	1	12.0348	0.000814401	0.139216	83.7958	1729.94	933.827
			1.T_Q16	wsnp_Ex_c8543_14357385	5A	93.23	1	19.0321	3.48395e-05	0.209566	83.7958	1729.94	933.827
		Q.OWBM.ipk.5A.3(WW)	1.O_WSL_G11	BS00065915_51	5A	120.14	1	11.5995	0.000995965	0.123665	78.3026	201.682	776.598
		Q.OWBM.ros.5A(WW)	1.O_WSA_R13	IAAV3916	5A	130.37	1	15.3213	0.000179683	0.173216	0.796202	2.85401	380.396
		Q.OWBM.jki.5A(WW)	1.O_SL_Q12	Kukri_rep_c86966_163	5A	141.75	1	13.2203	0.000488289	0.144917	9.82094e-06	0.982094	240.688
		Q.YWBM/OWBM.jki.5B(WW)	1.O_SL_Q16	JD_c51907_59	5B	18.33	1	15.0062	0.000210003	0.166016	0.000102804	10.2804	465.135
			1.Y_WSL_Q12	BS00065732_51	5B	20.23	1	11.9158	0.000882654	0.168248	6.72996	9.7143	501.678
		Q.OWBM.ipk.5B.1(WW)	1.O_WSL_G11	wsnp_BE499835B_Ta_2_5	5B	25.09	1	12.6943	0.000607575	0.141013	78.3026	201.682	776.598
			1.O_SL_G13	wsnp_Ex_c58091_59534826	5B	25.18	1	14.748	0.000232736	0.180307	34.0083	46.1122	667.253
		Q.YWBM.jki.5B.1(WW)	1.Y_SL_Q13	CAP7_c5481_96	5B	29.11	1	12.1591	0.000787799	0.137311	0.118662	0.656705	234.468
			1.Y_WSL_Q13	RAC875_rep_c116173_605	5B	30.39	1	14.3132	0.000291146	0.167155	10.487	56.5362	622.482
		Q.OWBM.jki.5B.1(WW)	1.O_SL_Q12	TA005831_0880	5B	40.57	1	14.8034	0.000231713	0.160812	9.82094e-06	0.982094	240.688
			1.O_SL_Q12	BobWhite_c4383_143	5B	41.89	1	13.8996	0.00035599	0.151273	9.82094e-06	0.982094	240.688
		Q.YWBM/OWBM.ipk/jki.5B(SW/WW)	1.O_WSL_Q12	wsnp_Ex_rep_c66881_65284662	5B	46.36	1	16.1435	0.000127406	0.186529	3.10791e-06	0.310791	143.551
			1.Y_WSA_G13	Tdurum_contig12540_72	5B	47.27	1	12.4365	0.000681351	0.142513	962.868	1227.55	956.211
			2.Y_WSA_Q15	RAC875_c10174_268	5B	63.07	1	11.8584	0.000834047	0.112369	0.252659	0.824952	319.86
		Q.YWBM/OWBM/Thrip.ipk/jki.5B(SW/WW)	1.O_SL_Q12	Tdurum_contig53926_455	5B	68.63	1	17.9076	5.88855e-05	0.194354	9.82094e-06	0.982094	240.688
			1.O_SL_Q12	Tdurum_contig11060_433	5B	69.19	1	28.7897	7.01063e-07	0.313502	9.82094e-06	0.982094	240.688
			2.T_G13	Kukri_c95103_97	5B	69.53	1	17.7553	5.39915e-05	0.164586	0.000354208	35.4208	663.65
			2.T_G13	wsnp_Ra_c27733_37249132	5B	71.64	1	17.7553	5.39915e-05	0.164586	0.000354208	35.4208	663.65
			2.Y_WSA_Q15	Excalibur_c17055_1451	5B	71.64	1	13.0978	0.000462058	0.124189	0.252659	0.824952	319.86
			2.Y_WSA_Q15	TA001786-1535	5B	71.64	1	13.0978	0.000462058	0.124189	0.252659	0.824952	319.86
			2.T_G15	BobWhite_c16987_106	5B	71.64	1	11.6894	0.000907762	0.111084	4.50203	18.7383	643.578
		Q.YWBM.jki.5B.2(WW)	1.Y_WSL_Q15	BS00029869_51	5B	95.52	1	13.7288	0.0003727	0.151131	1.00383	3.13506	396.034
			1.Y_WSL_Q12	Ku_c11429_519	5B	95.52	1	12.1041	0.000804071	0.14291	6.72996	9.7143	501.678
			1.Y_WSL_Q15	Ku_c11429_519	5B	95.52	1	14.9039	0.000216888	0.163946	1.00383	3.13506	396.034
		Q.YWBM.ipk.5B.1(WW)	1.Y_WSA_G13	Kukri_c49101_731	5B	104.23	1	12.7289	0.000591481	0.165341	962.868	1227.55	956.211
		Q.YWBM.ipk.5B.1(SW)	2.Y_WSL_G13	BS00079321_51	5B	116.22	1	15.6152	0.000140954	0.144701	87.5217	106.65	871.764
		Q.YWBM.ipk.5B.2(SW)	2.Y_WSL_G13	Tdurum_contig29967_456	5B	120.88	1	20.6549	1.4891e-05	0.191785	87.5217	106.65	871.764
		Q.YWBM.ipk.5B.2(WW)	1.Y_WSA_G13	GENE_2944_81	5B	126.35	1	16.3586	0.000112176	0.203999	962.868	1227.55	956.211
		Q.OWBM.ipk.5B.2(WW)	1.O_WSA_G14	Tdurum_contig97407_196	5B	137.1	1	12.1279	0.000783273	0.138688	1.06429e-05	1.06429	261.003
		Q.OWBM.ipk.5B.3(WW)	1.O_WSA_G14	BS00099986_51	5B	147.2	1	13.9762	0.000330755	0.160549	1.06429e-05	1.06429	261.003
			1.O_WSA_G14	Excalibur_c9563_1157	5B	147.2	1	13.4326	0.00041993	0.144036	1.06429e-05	1.06429	261.003
		Q.OWBM.jki.5B.2(WW)	1.O_SL_Q15	BS00029348_51	5B	150.93	1	12.7173	0.00063084	0.130173	1.42448e-05	1.42448	287.246
		Q.OWBM.ros.5B(WW)	1.O_SL_R12	Tdurum_contig12848_112	5B	168.13	1	11.8221	0.000904464	0.131675	8.29336e-07	0.0829336	31.2952
		Q.YWBM/OWBM.ipk.5B(WW)	1.Y_WSL_G11	BobWhite_c24484_240	5B	182.15	1	12.9882	0.00051881	0.143601	17.75	53.5882	652.46
			1.Y_WSA_G13	CAP8_c2277_179	5B	182.15	1	26.119	1.8816e-06	0.686368	962.868	1227.55	956.211
			1.O_SL_G13	BS00031339_51	5B	183.93	1	11.7817	0.00091767	0.158945	34.0083	46.1122	667.253
		Q.OWBM.jki.5D.1(WW)	1.O_WSL_Q12	RAC875_rep_c72023_267	5D	58.94	1	26.0014	2.11632e-06	0.300874	3.10791e-06	0.310791	143.551
		Q.OWBM.ipk/jki.5D(WW)	1.O_SL_G15	BobWhite_c836_422	5D	63.13	1	13.317	0.000447893	0.119942	4.90975e-07	0.0490975	-14.6194
			1.O_WSL_Q12	wsnp_Ex_c14182_22122844	5D	64.48	1	26.0014	2.11632e-06	0.300874	3.10791e-06	0.310791	143.551
		Q.YWBM/OWBM.ipk/jki.5D(WW)	1.O_SL_G15	BobWhite_c15647_606	5D	67.49	1	13.1782	0.000477592	0.119181	4.90975e-07	0.0490975	-14.6194
			1.O_SL_G15	D_GBF1XID01A16U2_148	5D	67.49	1	13.317	0.000447893	0.119942	4.90975e-07	0.0490975	-14.6194
			1.O_SL_G15	Excalibur_c37393_75	5D	67.49	1	13.1782	0.000477592	0.119181	4.90975e-07	0.0490975	-14.6194
			1.O_SL_G15	RAC875_c44064_222	5D	67.49	1	13.317	0.000447893	0.119942	4.90975e-07	0.0490975	-14.6194
			1.O_WSL_Q12	BobWhite_c6328_410	5D	69.39	1	27.003	1.37527e-06	0.312454	3.10791e-06	0.310791	143.551
			1.Y_SL_Q12	IACX6496	5D	70.11	1	16.2645	0.00012179	0.169201	0.0422572	0.272024	151.313
		Q.OWBM.jki.5D.2(WW)	1.O_WSA_Q12	IAAV6265	5D	87.06	1	15.9374	0.000139587	0.1853	0.0425487	0.671567	218.884
		Q.YWBM.jki.5D(WW)	1.Y_WSA_Q15	wsnp_Ex_rep_c68491_67318138	5D	184.06	1	13.2557	0.000468735	0.146372	0.000754273	0.310503	150.544
		Q.YWBM/OWBM.ipk/jki/ros.5D	1.O_WSA_R13	BS00058709_51	5D	203.88	1	13.6317	0.000385181	0.15022	0.796202	2.85401	380.396
			1.Y_WSA_G12	BS00058709_51	5D	203.88	1	12.4985	0.000658516	0.138967	4.39452	18.7021	531.42
			1.O_WSL_Q12	Excalibur_c30778_271	5D	204.58	1	11.6907	0.000971395	0.134013	3.10791e-06	0.310791	143.551
			1.O_WSL_Q12	wsnp_Ex_c11055_17927692	5D	204.58	1	11.6907	0.000971395	0.134013	3.10791e-06	0.310791	143.551
		Q.YWBM/OWBM.ipk/jki.6A.1(WW)	1.Y_SL_Q12	Tdurum_contig54957_525	6A	19.24	1	22.2255	9.5266e-06	0.226052	0.0422572	0.272024	151.313
			1.Y_SL_Q12	Tdurum_contig97611_150	6A	19.24	1	12.7853	0.000585757	0.12952	0.0422572	0.272024	151.313
			1.O_SL_G13	wsnp_CAP11_c2142_1128735	6A	20.04	1	12.0324	0.00081533	0.126327	34.0083	46.1122	667.253
			1.O_SL_G15	BS00025560_51	6A	21.12	1	13.2524	0.000466706	0.134134	4.90975e-07	0.0490975	-14.6194
			1.O_SL_G15	BS00096853_51	6A	22.01	1	12.3736	0.000698089	0.111184	4.90975e-07	0.0490975	-14.6194
			1.O_SL_G15	Tdurum_contig10580_316	6A	22.01	1	13.883	0.000349437	0.140922	4.90975e-07	0.0490975	-14.6194
		Q.YWBM.jki.6A(WW)	1.Y_SL_Q12	RFL_Contig1622_1433	6A	25.53	1	11.9146	0.000892498	0.121418	0.0422572	0.272024	151.313
		Q.OWBM.ipk.6A(WW)	1.O_WSA_G14	BS00077789_51	6A	37.03	1	15.2629	0.000187128	0.168267	1.06429e-05	1.06429	261.003
			1.O_WSA_G14	GENE_4050_396	6A	37.03	1	16.9452	8.95232e-05	0.188081	1.06429e-05	1.06429	261.003
		Q.OWBM.jki.6A(WW)	1.O_WSL_Q13	RAC875_rep_c106371_205	6A	43.1	1	11.727	0.000969252	0.12826	11.2177	203.531	718.472
			1.O_WSL_Q13	Tdurum_contig50062_934	6A	43.1	1	11.7331	0.000966475	0.128393	11.2177	203.531	718.472
		Q.YWBM.jki.6A.1(WW)	1.Y_SL_Q16	BobWhite_c8879_142	6A	76.93	1	13.5463	0.000412725	0.143643	0.118129	5.49202	412.108
			1.Y_SL_Q16	tplb0032i10_420	6A	76.93	1	13.8891	0.000348464	0.144047	0.118129	5.49202	412.108
			1.Y_SL_Q16	Ra_c14408_576	6A	77.14	1	12.9864	0.00052482	0.13535	0.118129	5.49202	412.108
			1.Y_SL_Q16	wsnp_Ex_c29368_38408543	6A	77.14	1	13.8891	0.000348464	0.144047	0.118129	5.49202	412.108
		Q.YWBM.jki.6A.2(WW)	1.Y_SL_Q16	Excalibur_c15844_1470	6A	79.08	1	20.914	1.64079e-05	0.228631	0.118129	5.49202	412.108
			1.Y_SL_Q16	RAC875_c7804_236	6A	79.08	1	14.6205	0.00025524	0.153982	0.118129	5.49202	412.108
			1.Y_SL_Q16	TA005366_0788	6A	79.08	1	22.1801	9.70641e-06	0.242947	0.118129	5.49202	412.108
			1.Y_SL_Q16	Tdurum_contig30082_197	6A	79.08	1	12.9792	0.000520986	0.134138	0.118129	5.49202	412.108
		Q.OWBM.jki/ros.6A(WW)	1.O_WSL_Q12	CAP8_c8024_128	6A	82.38	1	27.003	1.37527e-06	0.312454	3.10791e-06	0.310791	143.551
			1.O_SL_R12	CAP12_c118_95	6A	84.11	1	12.8736	0.000553021	0.143166	8.29336e-07	0.0829336	31.2952
		Q.YWBM/OWBM.ipk.6A(SW/WW)	2.Y_WSL_G13	Tdurum_contig61574_645	6A	89.08	1	13.325	0.000410048	0.123478	87.5217	106.65	871.764
			2.Y_WSL_G13	wsnp_JD_c22766_19622512	6A	90.53	1	15.4953	0.000150515	0.144192	87.5217	106.65	871.764
			1.Y_WSA_G13	RAC875_c104548_369	6A	90.53	1	13.7647	0.000364443	0.233569	962.868	1227.55	956.211
		Q.YWBM/OWBM.ipk/jki.6A(SW/WW)	2.Y_WSL_G13	Ra_c9608_183	6A	99.04	1	12.7232	0.000547632	0.120406	87.5217	106.65	871.764
			2.Y_WSL_G13	RAC875_c19328_236	6A	99.04	1	12.4534	0.000625071	0.118727	87.5217	106.65	871.764
			1.Y_SL_Q13	BS00065152_51	6A	99.04	1	12.3681	0.000722834	0.148747	0.118662	0.656705	234.468
			1.Y_SL_Q13	BobWhite_c17385_55	6A	99.04	1	12.2932	0.000748352	0.147428	0.118662	0.656705	234.468
		Q.YWBM/OWBM.ipk/jki.6A.2(WW)	1.O_SL_G13	RAC875_c11289_71	6A	105.04	1	12.5068	0.000649431	0.159878	34.0083	46.1122	667.253
			1.O_SL_Q12	RAC875_c11289_71	6A	105.04	1	16.774	9.73585e-05	0.18241	9.82094e-06	0.982094	240.688
			1.Y_WSA_G13	RAC875_c11289_71	6A	105.04	1	16.2917	0.000116464	0.204666	962.868	1227.55	956.211
		Q.YWBM/Thrip.jki.6A(WW)	1.T_Q12	wsnp_BF483091A_Ta_2_5	6A	135.86	1	16.5718	0.000106389	0.190964	3.0491e-05	3.0491	339.946
			1.T_Q12	IAAV40	6A	136.7	1	14.6659	0.000244829	0.165621	3.0491e-05	3.0491	339.946
			1.T_Q12	wsnp_RFL_Contig1075_104560	6A	136.7	1	14.2023	0.000302106	0.160507	3.0491e-05	3.0491	339.946
			1.T_Q12	Excalibur_c63713_871	6A	137.03	1	14.6659	0.000244829	0.165621	3.0491e-05	3.0491	339.946
			1.T_Q12	Excalibur_c63713_892	6A	137.03	1	14.6659	0.000244829	0.165621	3.0491e-05	3.0491	339.946
			1.T_Q12	Excalibur_c50185_87	6A	138.04	1	16.9742	8.76154e-05	0.191637	3.0491e-05	3.0491	339.946
			1.Y_WSA_Q15	TA005330_0793	6A	138.04	1	12.7741	0.000585486	0.142494	0.000754273	0.310503	150.544
		Q.YWBM/Thrip.ipk/jki.6A(WW)	1.T_G11	BS00109913_51	6A	140.7	1	13.6604	0.000399538	0.146746	0.502905	24.3301	545.94
			1.Y_SL_G11	Kukri_c90942_274	6A	140.7	1	19.2828	3.09656e-05	0.202158	0.00286241	286.241	764.545
			1.T_Q15	Tdurum_contig29607_294	6A	140.87	1	14.2821	0.000284104	0.141161	944.2	1851.87	985.385
			1.Y_SL_G11	Tdurum_contig29607_294	6A	140.87	1	26.4984	1.56366e-06	0.274392	0.00286241	286.241	764.545
		Q.YWBM.ipk.6B.1(SW)	2.Y_SL_G14	Excalibur_c30648_924	6B	9.58	1	12.8881	0.000504421	0.119526	3.96569	5.76722	556.818
			2.Y_SL_G14	RAC875_rep_c105224_352	6B	9.58	1	11.625	0.000930189	0.108689	3.96569	5.76722	556.818
		Q.SGM.obe.6B(WW)	1.H_O12	BobWhite_c9330_499	6B	43.94	1	12.2389	0.000785816	0.162046	429.462	810.169	781.569
		Q.OWBM/Thrip/SGM.jki.6B(WW)	1.T_Q15	Excalibur_c81461_138	6B	58.2	1	13.4297	0.000420504	0.285324	944.2	1851.87	985.385
			1.F_QA13	Excalibur_rep_c77166_95	6B	58.2	1	12.6617	0.000601058	0.146866	5.3998e-05	5.3998	407.193
			1.O_SL_Q12	RAC875_c17559_3102	6B	58.2	1	12.9004	0.000552242	0.140344	9.82094e-06	0.982094	240.688
		Q.Thrip.ipk.6B(SW)	2.T_G15	BS00060838_51	6B	64.08	1	11.7774	0.000867166	0.112692	4.50203	18.7383	643.578
			2.T_G15	BobWhite_c47831_87	6B	64.08	1	11.5397	0.000969288	0.108953	4.50203	18.7383	643.578
			2.T_G15	Excalibur_c79066_165	6B	64.08	1	11.4726	0.000998088	0.107561	4.50203	18.7383	643.578
		Q.OWBM.ipk.6B(SW)	2.O_WSA_G13	Kukri_c50603_164	6B	66.36	1	13.9217	0.000312271	0.12854	2.17107	30.1246	677.105
			2.O_WSA_G13	BS00103275_51	6B	66.36	1	12.568	0.000591815	0.116041	2.17107	30.1246	677.105
		Q.Thrip.ros.6B(WW)	1.T_R13	Kukri_c25725_1921	6B	69.56	1	12.7401	0.00058236	0.139712	0.239759	2.82678	358.32
			1.T_R13	Ra_c24622_352	6B	69.56	1	11.74	0.000949092	0.135613	0.239759	2.82678	358.32
			1.T_R13	wsnp_Ex_c3940_7144946	6B	69.56	1	12.7401	0.00058236	0.139712	0.239759	2.82678	358.32
		Q.OWBM.jki.6B(SW/WW)	1.O_WSL_Q12	BobWhite_c22827_193	6B	71.9	1	12.5516	0.000656399	0.14519	3.10791e-06	0.310791	143.551
			2.O_WSL_Q14	wsnp_Ex_c5744_10088287	6B	71.97	1	13.7456	0.000337689	0.125117	22.8873	61.9479	781.903
		Q.YWBM.ipk.6B.2(SW)	2.Y_WSA_G13	Excalibur_c92249_102	6B	82.02	1	13.982	0.000304953	0.140975	0.0153384	1.88813	369.072
		Q.FF.jki.6B(WW)	1.F_QA13	wsnp_Ex_c17379_26073344	6B	98.04	1	12.7866	0.000569864	0.141276	5.3998e-05	5.3998	407.193
			1.F_QA13	RAC875_c17347_312	6B	99.14	1	12.0859	0.000787732	0.129347	5.3998e-05	5.3998	407.193
		Q.YWBM.jki.6B(WW)	1.Y_SL_Q12	BS00046264_51	6B	109.7	1	11.915	0.000897204	0.12166	0.0422572	0.272024	151.313
			1.Y_SL_Q12	wsnp_Ex_c3025_5587183	6B	109.86	1	11.7262	0.000974636	0.119652	0.0422572	0.272024	151.313
		Q.OWBM.ros.6B(WW)	1.O_SL_R13	wsnp_Ku_c46363_53116979	6B	113.67	1	12.3423	0.00070838	0.138258	0.0384439	1.65506	302.034
		Q.YWBM.ipk.6B(WW)	1.Y_WSA_G12	wsnp_Ex_c19525_28494827	6B	116.55	1	12.4053	0.00069134	0.137939	4.39452	18.7021	531.42
		Q.YWBM.ipk/ros.6B(SW)	2.Y_WSL_G13	Kukri_c79905_731	6B	119.73	1	18.4925	3.88554e-05	0.172232	87.5217	106.65	871.764
			2.Y_WSL_G13	TA001682-1583	6B	119.73	1	21.8455	8.89363e-06	0.202924	87.5217	106.65	871.764
			1.O_SL_R13	BS00083918_51	6B	119.73	1	11.6997	0.000953972	0.132611	0.0384439	1.65506	302.034
			1.O_SL_R13	BobWhite_c13202_399	6B	122.09	1	12.0467	0.000809853	0.135023	0.0384439	1.65506	302.034
			2.Y_WSL_G13	Tdurum_contig8030_335	6B	122.92	1	18.6371	3.6438e-05	0.173245	87.5217	106.65	871.764
		Q.OWBM.jki.6D(WW)	1.O_WSL_Q15	wsnp_Ex_c4789_8550135	6D	9.47	1	11.818	0.00090206	0.12111	6.18968	39.5762	607.658
		Q.Thrip.jki.6D(WW)	1.T_Q15	D_GB5Y7FA02FHK0M_407	6D	53.08	1	21.3339	1.31001e-05	0.212158	944.2	1851.87	985.385
			1.T_Q15	RAC875_c26177_632	6D	54.26	1	21.3339	1.31001e-05	0.212158	944.2	1851.87	985.385
		Q.OWBM.ipk.6D(WW)	1.O_SL_G13	Excalibur_rep_c70026_113	6D	83.44	1	43.6179	3.03961e-09	0.529741	34.0083	46.1122	667.253
			1.O_SL_G13	Kukri_c34967_226	6D	83.44	1	43.6179	3.03961e-09	0.529741	34.0083	46.1122	667.253
			1.O_SL_G13	wsnp_BF428701D_Ta_1_1	6D	83.44	1	43.6179	3.03961e-09	0.529741	34.0083	46.1122	667.253
		Q.YWBM/OWBM.ipk.7A.1(WW)	1.O_SL_G13	Kukri_c99396_111	7A	35.31	1	23.8139	4.69238e-06	0.916141	34.0083	46.1122	667.253
			1.Y_WSA_G13	Kukri_c99396_111	7A	35.31	1	25.047	2.88976e-06	0.317767	962.868	1227.55	956.211
			1.O_SL_G13	RAC875_c4965_264	7A	35.31	1	23.8139	4.69238e-06	0.916141	34.0083	46.1122	667.253
			1.Y_WSA_G13	RAC875_c4965_264	7A	35.31	1	25.047	2.88976e-06	0.317767	962.868	1227.55	956.211
		Q.FF.ipk.7A(WW)	1.F_GA13	Excalibur_c16355_712	7A	51.36	1	11.8298	0.00089302	0.128359	8.80772e-06	0.880772	242.279
		Q.OWBM.ipk.7A.1(WW)	1.O_SL_G13	BS00102772_51	7A	97	1	14.9375	0.000219742	0.157902	34.0083	46.1122	667.253
		Q.YWBM.jki.7A.1(WW)	1.Y_WSA_Q15	Kukri_rep_c101532_1046	7A	116.67	1	13.4306	0.000429947	0.145404	0.000754273	0.310503	150.544
		Q.YWBM.ipk.7A.1(WW)	1.Y_SL_G12	RFL_Contig3425_378	7A	119.22	1	12.1721	0.000767186	0.138155	0.0307741	3.15095	360.296
		Q.YWBM.jki.7A.2(WW)	1.Y_WSA_Q15	BS00040601_51	7A	122.9	1	12.9543	0.000524332	0.140407	0.000754273	0.310503	150.544
		Q.YWBM/OWBM.ipk.7A.2(WW)	1.Y_SL_G12	BS00047691_51	7A	125.83	1	13.8363	0.000350592	0.156141	0.0307741	3.15095	360.296
			1.O_SL_G13	BS00076461_51	7A	126.4	1	18.6392	4.08834e-05	0.190095	34.0083	46.1122	667.253
		Q.YWBM.ipk/jki.7A(SW/WW)	2.Y_SL_G13	Excalibur_c53632_204	7A	128.2	1	11.8249	0.000844737	0.1114	8.87768	29.9167	700.716
			1.Y_WSA_G11	BS00082180_51	7A	130.27	1	12.069	0.000794034	0.130085	0.00266896	1.52426	293.628
			2.Y_SL_Q15	CAP7_c10038_214	7A	131.56	1	13.1541	0.000448103	0.123006	2.2523e-05	2.2523	387.516
		Q.YWBM/OWBM.ipk.7A(SW/WW)	2.O_SL_G13	BS00082412_51	7A	134.18	1	11.7668	0.000883889	0.12275	23.65	20.1366	676.31
			2.O_SL_G13	BS00024619_51	7A	135.13	1	11.7668	0.000883889	0.12275	23.65	20.1366	676.31
			1.O_SL_G13	Kukri_c64283_212	7A	135.81	1	15.8083	0.000144444	0.227801	34.0083	46.1122	667.253
			1.Y_WSA_G15	Kukri_c64283_212	7A	135.81	1	11.928	0.000856418	0.131382	0.0712246	0.420947	200.221
			1.Y_WSA_G11	Tdurum_contig56175_791	7A	135.81	1	13.5166	0.000406189	0.146236	0.00266896	1.52426	293.628
		Q.OWBM.ipk.7A.2(WW)	1.O_WSL_G13	RAC875_c37085_317	7A	152.76	1	14.3282	0.000279892	0.154569	12.548	108.481	686.899
		Q.OWBM.jki.7A(SW)	2.O_WSL_Q14	BS00066468_51	7A	156.23	1	11.7473	0.000879847	0.108717	22.8873	61.9479	781.903
		Q.YWBM.jki.7A.3(WW)	1.Y_SL_Q12	Excalibur_rep_c102881_88	7A	181.38	1	16.1742	0.000127822	0.16572	0.0422572	0.272024	151.313
		Q.YWBM.ipk.7A.2(SW)	2.Y_SL_G15	Excalibur_rep_c102327_102	7A	200.49	1	18.1607	4.4731e-05	0.165529	0.253623	10.336	548.021
			2.Y_SL_G15	Tdurum_contig17062_221	7A	202.2	1	13.1719	0.00044258	0.120057	0.253623	10.336	548.021
			2.Y_SL_G15	Kukri_rep_c98227_230	7A	202.68	1	13.1719	0.00044258	0.120057	0.253623	10.336	548.021
			2.Y_SL_G15	tplb0032g12_1241	7A	203.28	1	13.3654	0.000405561	0.12564	0.253623	10.336	548.021
		Q.YWBM/OWBM.ipk/jki.7A(SW/WW)	1.Y_WSA_G13	Kukri_c855_908	7A	212.59	1	14.4297	0.000268922	0.200226	962.868	1227.55	956.211
			1.Y_SL_Q12	Tdurum_contig97505_172	7A	212.66	1	11.995	0.000879545	0.124191	0.0422572	0.272024	151.313
			2.O_SL_G13	Excalibur_rep_c105674_99	7A	212.97	1	13.4067	0.000404633	0.131447	23.65	20.1366	676.31
		Q.Thrip.jki.7A(WW)	1.T_Q12	Kukri_c3781_285	7A	216.36	1	13.7826	0.000372921	0.206879	3.0491e-05	3.0491	339.946
		Q.YWBM/SGM.ipk/ros.7A(WW)	1.H_R13	Excalibur_c19455_3760	7A	228.37	1	19.5706	2.73652e-05	0.211174	0.000113495	11.3495	474.047
			1.Y_WSA_G12	Excalibur_c19455_3760	7A	228.37	1	15.9515	0.000136539	0.179827	4.39452	18.7021	531.42
		Q.YWBM.ipk.7A.3(SW)	2.Y_WSA_G14	Tdurum_contig46717_2021	7A	228.37	1	11.9334	0.00079911	0.112567	3.61155e-05	3.61155	437.716
			2.Y_WSA_G14	BS00075731_51	7A	232.11	1	12.3751	0.000651229	0.117722	3.61155e-05	3.61155	437.716
		Q.OWBM/Thrip.ipk.7B.1(SW/WW)	1.O_SL_G12	RFL_Contig801_2124	7B	10.06	1	13.0138	0.0005182	0.13802	0.195423	1.53147	311.57
			1.O_SL_G12	Tdurum_contig10861_942	7B	10.06	1	11.6494	0.000981356	0.123453	0.195423	1.53147	311.57
			2.T_G15	Tdurum_contig5352_556	7B	10.06	1	14.442	0.000247304	0.13819	4.50203	18.7383	643.578
		Q.Thrip.ipk/jki.7B(WW)	2.T_G15	Tdurum_contig99020_139	7B	42.44	1	13.4821	0.000382276	0.124344	4.50203	18.7383	643.578
		Q.YWBM/OWBM.ipk/jki.7B(SW)	2.Y_SL_G14	RAC875_c46751_112	7B	53.22	1	16.2359	0.000106644	0.150915	3.96569	5.76722	556.818
			2.Y_SL_G14	RAC875_c46751_112	7B	53.22	1	16.2359	0.000106644	0.150915	3.96569	5.76722	556.818
		Q.Thrip.ipk/jki.7B(WW)	1.T_G13	GENE_4826_641	7B	57.05	1	13.5546	0.000396896	0.144899	6.12407	33.9692	596.539
			1.T_Q16	BobWhite_c10448_80	7B	58.17	1	11.6861	0.000968929	0.129735	83.7958	1729.94	933.827
			1.T_G13	GENE_4337_558	7B	58.17	1	12.3577	0.000693134	0.130633	6.12407	33.9692	596.539
			1.T_Q15	Ku_c46689_1653	7B	58.17	1	12.8564	0.00055161	0.131122	944.2	1851.87	985.385
			1.T_G13	BobWhite_c23074_304	7B	58.5	1	12.3577	0.000693134	0.130633	6.12407	33.9692	596.539
			1.T_Q16	BS00003726_51	7B	58.63	1	11.6465	0.000982689	0.128923	83.7958	1729.94	933.827
			1.T_Q16	BS00091302_51	7B	58.88	1	12.261	0.000735886	0.136084	83.7958	1729.94	933.827
		Q.YWBM.ipk/jki.7B.(SW/WW)	2.Y_WSL_G14	BobWhite_rep_c64768_264	7B	62.51	1	15.5788	0.000143331	0.145536	211.009	883.829	1049.42
			1.Y_SL_Q16	CAP8_c195_441	7B	63.09	1	11.8374	0.000885889	0.124954	0.118129	5.49202	412.108
		Q.OWBM.jki.7B(WW)	1.O_WSA_Q13	wsnp_Ex_rep_c66351_64532511	7B	66.62	1	12.4643	0.000683518	0.129814	0.00257207	257.207	730.763
			1.O_WSA_Q13	wsnp_Ex_c38995_46393506	7B	67.47	1	11.7665	0.000937345	0.121102	0.00257207	257.207	730.763
			1.O_WSA_Q13	wsnp_Ku_c26213_36167499	7B	67.47	1	12.157	0.000780389	0.125438	0.00257207	257.207	730.763
		Q.YWBM/OWBM.ipk/jki.7B(WW)	1.O_SL_G13	Ku_c9598_2119	7B	71.33	1	13.9755	0.000328889	0.140766	34.0083	46.1122	667.253
			1.O_SL_Q12	Excalibur_rep_c116920_300	7B	71.66	1	30.9838	3.11839e-07	0.33622	9.82094e-06	0.982094	240.688
			1.O_WSL_G13	Excalibur_rep_c116920_300	7B	71.66	1	15.0962	0.000198852	0.162715	12.548	108.481	686.899
			1.Y_WSL_Q12	Tdurum_contig76683_147	7B	73.79	1	13.0841	0.000510274	0.156561	6.72996	9.7143	501.678
			1.O_WSA_G12	wsnp_Ku_c21752_31528824	7B	73.79	1	12.8393	0.000558929	0.135767	0.0238921	7.81501	431.154
		Q.YWBM/Thrips.ipk/jki.7B(WW)	1.Y_WSL_Q12	RAC875_c68398_75	7B	75.37	1	13.0841	0.000510274	0.156561	6.72996	9.7143	501.678
			2.T_G15	BS00022009_51	7B	76.98	1	13.2763	0.000421264	0.122471	4.50203	18.7383	643.578
			1.T_G12	BS00105558_51	7B	78.31	1	11.6196	0.000990837	0.132952	6.4667	20.4667	564.173
		Q.OWBM.ipk/jki.7B(WW)	1.O_WSA_Q13	wsnp_BE498985A_Ta_2_1	7B	102.58	1	12.3281	0.000740629	0.137775	0.00257207	257.207	730.763
			1.O_SL_G13	BS00064146_51	7B	102.79	1	13.0049	0.000529258	0.143561	34.0083	46.1122	667.253
			1.O_WSA_Q13	Tdurum_contig10677_529	7B	102.88	1	11.7481	0.000969854	0.130056	0.00257207	257.207	730.763
		Q.SGM.obe.7B(WW)	1.H_O12	TA002394_1002	7B	121.6	1	14.4538	0.000292922	0.187783	429.462	810.169	781.569
		Q.YWBM.jki.7B(WW)	1.Y_SL_Q12	Ku_c22990_969	7B	142.87	1	11.7525	0.00095286	0.119556	0.0422572	0.272024	151.313
		Q.OWBM.ipk.7B.1(WW)	1.O_SL_G15	Excalibur_c51720_84	7B	150.6	1	12.0191	0.000854785	0.109807	4.90975e-07	0.0490975	-14.6194
		Q.YWBM.ipk.7B.2(WW)	2.Y_WSA_G14	RAC875_c8752_1079	7B	158.98	1	11.7479	0.000879558	0.111756	3.61155e-05	3.61155	437.716
			1.Y_WSA_G13	tplb0045c05_547	7B	158.98	1	18.1547	5.18948e-05	0.206297	962.868	1227.55	956.211
			1.Y_WSL_G11	tplb0045c05_547	7B	158.98	1	13.378	0.000435455	0.166754	17.75	53.5882	652.46
		Q.YWBM/OWBM/Thrip.ipk/jki.7B(WW)	1.O_WSL_G15	Excalibur_c24639_398	7B	167.18	1	12.9544	0.000532664	0.134619	3.16632e-06	0.316632	151.916
			1.T_Q15	RAC875_c525_202	7B	167.27	1	13.8782	0.000350212	0.195632	944.2	1851.87	985.385
			1.Y_WSA_G13	RAC875_rep_c108382_824	7B	167.4	1	17.6945	6.39694e-05	0.207703	962.868	1227.55	956.211
		Q.YWBM/OWBM.ipk.7B(SW/WW)	1.O_WSL_G15	CAP12_c194_240	7B	171.11	1	15.5373	0.000164271	0.161611	3.16632e-06	0.316632	151.916
			2.Y_WSL_G14	BS00075569_51	7B	171.11	1	11.5829	0.000958751	0.116261	211.009	883.829	1049.42
			2.Y_WSL_G13	RAC875_c34939_963	7B	171.11	1	11.9708	0.000787531	0.111009	87.5217	106.65	871.764
		Q.OWBM/Thrip.jki.7D(WW)	1.O_SL_Q12	Ra_c30952_531	7D	4.24	1	19.1076	3.63733e-05	0.208541	9.82094e-06	0.982094	240.688
			1.T_Q12	D_contig08599_465	7D	4.47	1	16.0003	0.000134662	0.180915	3.0491e-05	3.0491	339.946
		Q.Thrip/FF.ipk/jki.7D(SW/WW)	1.T_Q12	D_contig36176_338	7D	25.6	1	13.7452	0.000374488	0.155252	3.0491e-05	3.0491	339.946
			1.T_Q12	IACX11794	7D	25.9	1	14.0186	0.000330584	0.158474	3.0491e-05	3.0491	339.946
			1.T_Q12	BS00068485_51	7D	26.2	1	11.6321	0.000998598	0.131429	3.0491e-05	3.0491	339.946
			1.T_Q12	Excalibur_c7255_697	7D	26.2	1	12.3725	0.000709438	0.141411	3.0491e-05	3.0491	339.946
			1.T_Q12	Excalibur_c833_1405	7D	26.2	1	12.0071	0.000833013	0.135871	3.0491e-05	3.0491	339.946
			1.T_Q12	Kukri_rep_c103404_314	7D	26.2	1	12.7046	0.000615074	0.144836	3.0491e-05	3.0491	339.946
			1.T_Q12	wsnp_Ex_c65899_64135487	7D	26.2	1	14.342	0.000289386	0.163668	3.0491e-05	3.0491	339.946
			2.F_G15	BS00108793_51	7D	26.33	1	13.4644	0.000385479	0.120494	3.63469	13.6411	617.979
		Q.OWBM/Thrip.ipk.7D(SW/WW)	1.O_SL_G13	Excalibur_c11615_244	7D	133.18	1	13.6004	0.000390792	0.298238	34.0083	46.1122	667.253
			1.O_SL_G13	wsnp_Ex_c1019_1947979	7D	134.4	1	33.0543	1.27182e-07	0.331493	34.0083	46.1122	667.253
			2.T_Q15	Excalibur_c31499_732	7D	134.4	1	13.4456	0.000387343	0.125692	10020.7	27151.7	1429.16
			2.T_Q15	Excalibur_rep_c107516_488	7D	134.4	1	13.4456	0.000387343	0.125692	10020.7	27151.7	1429.16
			2.T_Q15	wsnp_Ex_c1019_1947979	7D	134.4	1	13.4456	0.000387343	0.125692	10020.7	27151.7	1429.16
		Q.YWBM/OWBM.ipk.7D(WW)	1.Y_WSL_G11	Kukri_c52429_81	7D	136.42	1	21.195	1.47858e-05	0.237578	17.75	53.5882	652.46
		Q.Thrip.ipk.7D(SW)	2.T_Q15	BS00062644_51	7D	151.48	1	12.1658	0.000714704	0.113934	10020.7	27151.7	1429.16
		Q.YWBM/OWBM.ipk/ros.7D(WW)	1.O_SL_R12	BS00022058_51	7D	163.35	1	22.9043	7.00764e-06	0.255321	8.29336e-07	0.0829336	31.2952
			1.Y_WSL_G14	BS00022058_51	7D	163.35	1	17.1936	7.68982e-05	0.181807	5.98604	107.927	685.186
		Q.Thrip.jki.7D.1(WW)	1.T_Q12	D_F5XZDLF02FKJFM_220	7D	197.58	1	16.0003	0.000134662	0.180915	3.0491e-05	3.0491	339.946
			1.T_Q12	RAC875_rep_c111788_130	7D	197.58	1	16.0003	0.000134662	0.180915	3.0491e-05	3.0491	339.946
		Q.Thrip.jki.7D.2(WW)	1.T_Q12	Excalibur_c46453_216	7D	202.54	1	18.0046	5.59175e-05	0.207162	3.0491e-05	3.0491	339.946
			1.T_Q12	BS00022875_51	7D	203.58	1	16.0003	0.000134662	0.180915	3.0491e-05	3.0491	339.946
		Q.YWBM/OWBM/Thrip.ipk/jki/ros.7D(WW)	1.O_WSA_R13	Excalibur_c64848_1214	7D	206.75	1	13.8177	0.000355689	0.156886	0.796202	2.85401	380.396
			1.T_Q12	Excalibur_c64848_1214	7D	206.75	1	23.6467	5.33226e-06	0.286264	3.0491e-05	3.0491	339.946
			1.Y_SL_G12	Excalibur_c64848_1214	7D	206.75	1	14.0273	0.00032117	0.160592	0.0307741	3.15095	360.296
			1.Y_WSA_G13	Excalibur_c64848_1214	7D	206.75	1	27.4347	1.11833e-06	0.370031	962.868	1227.55	956.211
			1.T_Q12	BobWhite_rep_c52163_55	7D	206.75	1	16.0003	0.000134662	0.180915	3.0491e-05	3.0491	339.946
			1.T_Q12	Kukri_c45628_892	7D	206.75	1	18.0046	5.59175e-05	0.207162	3.0491e-05	3.0491	339.946

## Sheet: Table S9
	QTL name	Chr	Environments	SNPs	Interval	Candidate genes	Link
	Q.OWBM.jki.1A.1(WW)	1A	OWBM (1)	RAC875_c95364_259	17.9-18.9	hypothetical protein CFC21_004620 [Triticum aestivum]	KAF6986932.1
	Q.OWBM.ipk.1A.1(WW)	1A	OWBM (1)	Kukri_c37212_1286	26.6-27.6	hypothetical protein CFC21_009759 [Triticum aestivum]	KAF6992799.1
	Q.OWBM.ipk.1A.2(WW)	1A	OWBM (1)	BS00022738_51, Tdurum_contig11756_264	38.1-39.1
	Q.OWBM.ipk.1A(SW)	1A	OWBM (1)	GENE-0002_856	55.2-56.2	unnamed protein product [Triticum turgidum subsp. durum]	VAH01183.1
	Q.OWBM.ipk.1A.3(WW)	1A	OWBM (1)	Ra_c22663_367	58.8-59.8	hypothetical protein CFC21_057632 [Triticum aestivum]	KAF7049009.1
	Q.YWMB/OWBM.ipk/jki.1A(SW/WW)	1A	OWBM (2) , YWBM (2)	wsnp_Ex_c18662_27538313, wsnp_Ex_c33831_42253707, wsnp_Ra_c41581_48764320, Kukri_c27717_316, CAP12_c6266_339, wsnp_Ex_c13564_21327699, Excalibur_c14943_695, Ra_c11023_679RAC875_c18539_1159	73.3-74.3	protein STABILIZED1 [Brachypodium distachyon], pentatricopeptide repeat-containing protein At2g20710, mitochondrial-like [Triticum dicoccoides], uncharacterized protein LOC109742350 [Aegilops tauschii subsp. strangulata]
	Q.YWBM/Thrip.jki.1A(SW/WW)	1A	T (1), YWBM (1)	BS00022733_51	79.5-80.5	unnamed protein product [Triticum turgidum subsp. durum]	VAH08363.1
	Q.OWBM.jki.1A.2(WW)	1A	OWBM (1)	GENE_0511_403	85.6-86.6
	Q.Thrip.ipk.1A(SW)	1A	T(1)	CAP12_c3602_91	94.46-95.46
	Q.OWBM.ipk.1A.4(WW)	1A	OWBM (1)	Excalibur_c14859_394	102.92-103.92	putative leucine-rich repeat receptor-like protein kinase At2g19210 isoform X2 [Triticum dicoccoides]
	Q.YWBM.ipk.1A(WW)	1A	OWBM (1), YWBM (1)	Tdurum_contig96086_74, wsnp_Ex_c4612_8254533	108.06-109.06	SET domain protein [Triticum aestivum]	AAT47547.1
	Q.YWMB/OWBM.ipk.1A(WW)	1A	OWBM (1), YWBM (1)	wsnp_Ku_rep_c109724_94227136, Kukri_c8757_107	126.45-127.45	phosphoinositide phosphatase SAC7-like isoform X1 [Triticum dicoccoides]	XP_037473520.1
	Q.YWBM/OWBM.ipk/jki.1B(WW)	1B	OWBM (1), YWBM (1)	wsnp_Ku_c13229_21142792, RAC875_c113582_346	30.69-31.69	unnamed protein product [Triticum turgidum subsp. durum], hypothetical protein CFC21_009759 [Triticum aestivum]	VAH12271.1 , KAF6992799.1
	Q.OWBM/Thrip/SGM.ipk/jki.1B(WW)	1B	OWBM (3), T (1), SGM (1)	Ra_c69552_1419, Kukri_c29655_194, Ex_c64327_523, RAC875_c42715_856	42.71-43.71	uncharacterized protein LOC109742350 [Aegilops tauschii subsp. strangulata], phosphoinositide phosphatase SAC7-like [Triticum dicoccoides]	XP_020157028.2, XP_037446400.1
	Q.YWBM.ipk.1B(WW)	1B	YWBM (1)	RAC875_c51663_87	51.1-52.1
	Q.OWBM/YWBM/SGM.ipk/jki.1B(WW)	1B	OWBM (2), YWBM (1), SGM (1)	BS00073034_51, IAAV1312, Kukri_c51925_654, Tdurum_contig42092_1047, tplb0055p02_1074, BobWhite_c8218_162, RAC875_c79370_378, RAC875_c28894_526	61.63-62.63	protein CHUP1, chloroplastic-like [Triticum dicoccoides], DRP5 protein, partial [Triticum turgidum subsp. durum]/probable glutathione S-transferase DHAR1, cytosolic [Triticum dicoccoides], zinc transporter 4 precursor [Zea mays], hypothetical protein CFC21_102811 [Triticum aestivum],	XP_037436238.1 , CAF22030.1 , AQK84729.1 , KAF7101482.1
	Q.OWBM/YWBM/Thrip/FF.ipk/jki.1B(SW/WW)	1B	YWBM (3), OWBM (2), T(1), FF (1)	Ku_c11813_215, Kukri_c2332_1093, Kukri_rep_c101799_95, RAC875_rep_c72356_51, Kukri_c147_1620, BS00090553_51, Tdurum_contig61425_242, IAAV1158, BS00067247_51	64.6-65.6	putative clathrin assembly protein At2g01600 [Aegilops tauschii subsp. strangulata], pre-mRNA splicing factor SR-like 1 isoform X1 [Brachypodium distachyon], UPF0496 protein 4-like [Triticum dicoccoides]	XP_020195687.1, XP_003568813.1, XP_037464802.1
	Q.YWBM/OWBM.jki.1B(SW/WW)	1B	OWBM (1), YWBM (4)	TA004947_0758, BobWhite_c1318_691, IACX5764, RAC875_c16136_1597	66.82-67.82	serine/threonine-protein kinase BSK1-2-like [Triticum dicoccoides], putative clathrin assembly protein At2g01600 [Aegilops tauschii subsp. strangulata]	XP_037466463.1, XP_020195687.1
	Q.YWBM/OWMB/Thrip.ipk/jki.1B(SW/WW)	1B	OWBM (1), YWBM (2), T (1)	CAP12_c424_402, Tdurum_contig31102_299, BS00000066_51, BS00036362_51, wsnp_BG606586B_Ta_2_13, Kukri_c559_193, Excalibur_c48379_461	75.65-76.65	aldose reductase [Aegilops tauschii subsp. strangulata], uncharacterized protein LOC119348672 [Triticum dicoccoides], DNA replication licensing factor MCM3 homolog 2 [Zea mays]	XP_020162829.1, XP_037472541.1, AQK86688.1
	Q.YWBM/Thrip/FF.jki.1B(WW)	1B	YWBM (1), Y (1), FF (1)	BS00064032_51, tplb0048b10_1365, wsnp_Ex_c22439_31632880, IACX11374	81.3-82.3
	Q.OWBM.ipk.1B.1(WW)	1B	OWBM (2)	Ku_c8310_865, Kukri_c42202_271, BS00040743_51, wsnp_RFL_Contig2220_1597321	91.4-92.4	hypothetical protein CFC21_054876 [Triticum aestivum], hypothetical protein CFC21_008349 [Triticum aestivum], methionine S-methyltransferase isoform X2 [Aegilops tauschii subsp. strangulata]	KAF7045800.1, KAF6991242.1, XP_020172234.1
	Q.OWBM.jki.1B.2(WW)	1B	OWBM (1)	wsnp_Ex_c9091_15135511	95.6-96.6
	Q.YWBM.ipk.1B.1(WW)	1B	YWBM (1)	D_GBUVHFX01API9H_416	102.5-103.5
	Q.YWBM.jki.1B.2(WW)	1B	YWBM (1)	BS00089790_51	111-112
	Q.FF.ipk.1B(SW)	1B	FF (1)	Excalibur_c7684_54	132-133	DNA replication licensing factor MCM3 homolog 2 [Zea mays]	AQK86688.1
	Q.YWBM.ipk/jki.1B(SW)	1B	YWBM (2)	Tdurum_contig13879_919, BS00063512_51	160.8-161.8	plant cysteine oxidase 2-like [Triticum dicoccoides]	XP_037473813.1
	Q.YWBM.ipk.1D(WW)	1D	YWBM (1)	IAAV1917	4.57-5.57
	Q.OWBM.ipk.1D(WW)	1D	OWBM (1)	D_GB5Y7FA02I369B_378	37.82-38.82	Laccase-19 [Triticum urartu]	EMS49794.1
	Q.YWBM/OWBM.ipk.1D(WW)	1D	OWBM (1), YWBM (1)	CAP8_c2401_433, Tdurum_contig11756_458	45.44-46.44
	Q.YWBM.jki.2A.1(WW)	2A	YWBM (1)	wsnp_Ex_c19516_28481857	6.04-7.04	unnamed protein product [Triticum turgidum subsp. durum]	VAH24199.1
	Q.Thrip.jki.2A(WW)	2A	T (1)	Jagger_c5341_126	15.36-16.36	hypothetical protein CFC21_014732 [Triticum aestivum]	KAF6998630.1
	Q.YWBM/OWBM/Thrip.ipk/jki.2A(WW)	2A	OWBM (2), YWBM (1), T (1)	wsnp_BF201235A_Ta_2_4, BS00029208_51, Tdurum_contig20262_440, Tdurum_contig44328_448	25.5-26.5	protein PAIR1-like [Triticum dicoccoides], ruBisCO large subunit-binding protein subunit alpha, chloroplastic [Triticum dicoccoides], uncharacterized protein LOC119361793 [Triticum dicoccoides], unnamed protein product [Triticum aestivum]	XP_037481872.1, XP_037483025.1 , XP_037482841.1 , SPT15757.1
	Q.OWBM.ipk.2A(WW)	2A	OWBM (1)	Kukri_c3882_2021, BS00003867_51, RAC875_rep_c88665_100, RAC875_rep_c88665_52	47.2-48.2	ABC transporter G family member 25-like [Triticum dicoccoides], ypothetical protein CFC21_021096 [Triticum aestivum], hypothetical protein CFC21_026517, partial [Triticum aestivum], unnamed protein product [Triticum turgidum subsp. durum]	XP_037475397.1 , KAF7006025.1 , KAF7012313.1 , VAH40872.1
	Q.OWBM.jki.2A.1(WW)	2A	YWBM (1)	RAC875_c11652_544	53.2-54.2
	Q.FF.jki.2A(WW)	2A	FF (1)	BS00022982_51, Excalibur_c92241_336	65.6-66.6	thylakoid lumenal 15.0 kDa protein 2, chloroplastic [Aegilops tauschii subsp. strangulata]	XP_020158422.1
	Q.YWBM.ipk.2A.1(SW)	2A	YWBM (2)	wsnp_Ex_c19556_28530231, Tdurum_contig11803_306, Tdurum_contig11803_475	74-75	2-oxoglutarate dehydrogenase, mitochondrial [Aegilops tauschii subsp. strangulata] , U-box domain-containing protein 33 [Triticum urartu], U-box domain-containing protein 33-like [Triticum dicoccoides]	XP_020158348.1 , EMS57707.1 , XP_037475564.1
	Q.YWBM.ipk.2A.2(SW)	2A	YWSL (1)	BS00064905_51	82.7-83.7
	Q.OWBM.jki.2A.2(WW)	2A	OWBM (2)	Ex_c721_2127, Ex_c721_2374, Excalibur_c50934_159, IAAV2376, IACX6028, Ra_c2655_504, RFL_Contig3916_275, RFL_Contig5917_2369, TA013564_0487, wsnp_Ex_c20370_29434410, wsnp_Ex_c36242_44232305, wsnp_Ex_c41913_48628389	102-103	calcium-binding protein 39 [Aegilops tauschii subsp. strangulata], hypothetical protein CFC21_020046 [Triticum aestivum], protein CHROMATIN REMODELING 35-like [Triticum dicoccoides], RNA ligase isoform 3, partial [Triticum aestivum], uncharacterized protein LOC119362705 [Triticum dicoccoides], RNA ligase isoform 3, partial [Triticum aestivum]	XP_020188741.1 , KAF7004875.1 , XP_037476076.1 , BAF02600.1 ,
	Q.FF.ipk.2A(SW)	2A	FF (2)	wsnp_Ex_c2138_4015881, Ku_c59581_1412, wsnp_Ex_rep_c66615_64916512	103.7-104.7	Potassium transporter 1 [Triticum urartu], protein DETOXIFICATION 16-like [Triticum dicoccoides]
	Q.YWBM.ipk.2A.3(SW)	2A	YWBM (1)	wsnp_JD_c2578_3489735	134.7-135.7	receptor like protein kinase S.2-like [Triticum dicoccoides]	XP_037487608.1
	Q.YWBM/Thrip.ipk/jki/ros.2A.4(SW/WW)	2A	YWBM (3), T (1)	Tdurum_contig93508_295, RAC875_c25848_122, IACX5800, Tdurum_contig49145_914, Ex_c10068_1509, Tdurum_contig63071_67	141-142	cysteine-rich receptor-like protein kinase 5 [Triticum dicoccoides], Putative cyclic nucleotide-gated ion channel 8 [Triticum urartu], uncharacterized protein LOC119362705 [Triticum dicoccoides]	XP_037471660.1, EMS46667.1, XP_037483847.1
	Q.Thrip/YWBM/OWBM.ipk/jki.2A(WW)	2A	OWBM (2), YWBM (2), T (2)	wsnp_Ex_c10555_17236072, Tdurum_contig14482_1073, Ex_c36309_435, Excalibur_c7971_712, IAAV5232, IAAV6102, IAAV8933, Kukri_c25632_86, RAC875_c22328_1356, RAC875_c22328_490, RAC875_c35688_178, Tdurum_contig42282_10323, Tdurum_contig52350_902, Tdurum_contig56321_179,BS00024643_51, Excalibur_c16329_493, Excalibur_c62106_387, Kukri_c26697_366, RAC875_c35200_230, RAC875_c51459_311, tplb0025l18_1788, BS…	151.1-152.1	3-oxoacyl-[acyl-carrier-protein] synthase 3 B, chloroplastic-like [Triticum dicoccoides], hypothetical protein CFC21_020035 [Triticum aestivum], hypothetical protein CFC21_026517, partial [Triticum aestivum], pentatricopeptide repeat-containing protein At3g53700, chloroplastic-like [Triticum dicoccoides], PREDICTED: HBS1-like protein [Brassica oleracea var. oleracea], probable leucine-rich repeat…	XP_037479767.1, KAF7004863.1, KAF7012313.1 , XP_037480845.1 , XP_013630276.1 , XP_037484978.1 , XP_037487984.1 , XP_037479975.1 , XP_037488000.1 , XP_037488015.1 , OVA18240.1 , VAH54289.1 , XP_037480846.1
	Q.YWBM/OWBM/Thrips.ipk/jki.2A(WW)	2A	OWBM (2), YWBM (3), T(1)	CAP8_c3129_381, Tdurum_contig10048_207, BS00062869_51	154.5-155.5	LOW QUALITY PROTEIN: endonuclease MutS2-like [Aegilops tauschii subsp. strangulata]	XP_040256090.1
	Q.OWBM.ipk.2A(SW)	2A	OWBM (1)	RFL_Contig2972_2285	156-157	FT-interacting protein 3-like [Triticum dicoccoides]	XP_037488289.1
	Q.OWBM.ipk.2B.1(WW)	2B	OWBM (1)	Tdurum_contig10208_447	16.8-17.8	ethylene receptor 2 [Brachypodium distachyon]	XP_003580931.1
	Q.Thrip.jki.2B.1(WW)	2B	T (2)	Kukri_c98858_299, BobWhite_c7145_355	24.3-26	putative disease resistance RPP13-like protein [Triticum turgidum]	AVF19610.1
	Q.Thrip.jki.2B.2(WW)	2B	T (2)	Excalibur_c841_609, Excalibur_c41459_96, Excalibur_c4748_360, Kukri_c52200_878, RAC875_c2300_1021	26.8-27.8	actin-related protein 9-like [Triticum dicoccoides], hypothetical protein CFC21_014569 [Triticum aestivum], unnamed protein product [Triticum turgidum subsp. durum]	KAF6998449.1 , VAH40428.1 , XP_037475243.1
	Q.OWBM/Thrip.ipk/ros.2B.1(SW/WW)	2B	OWBM (1), T (1)	wsnp_Ra_rep_c106119_89961852, BS00100939_51, Excalibur_c46590_363, Kukri_c74521_181, Kukri_rep_c104422_192	48.5-49.5	ABC transporter G family member 25-like [Triticum dicoccoides], Cyclopropane-fatty-acyl-phospholipid synthase [Triticum urartu], hypothetical protein CFC21_021104 [Triticum aestivum] , uncharacterized protein LOC119358729 [Triticum dicoccoides]	XP_037483018.1 , EMS55075.1 , KAF7006033.1, XP_037481059.1
	Q.OWBM.jki.2B.1(SW/WW)	2B	OWBM (2)	TA001874-1495, Kukri_c53810_137	53.7-54.7	unnamed protein product [Triticum turgidum subsp. durum], DIBOA-glucoside dioxygenase BX6-like [Triticum dicoccoides]	VAH40922.1 , XP_037471356.1
	Q.YWBM.jki.2B(WW)	2B	YWBM (1)	BobWhite_c2988_493	56.2-57.2	G-type lectin S-receptor-like serine/threonine-protein kinase LECRK2 [Aegilops tauschii subsp. strangulata]	XP_020195728.1
	Q.OWBM.ipk.2B.1(SW)	2B	OWBM (1)	Excalibur_c21220_88, wsnp_Ex_c56027_58308093, RAC875_c21868_792	67.5-68.5	acetyl-CoA carboxylase 1 [Triticum dicoccoides]	XP_037408331.1
	Q.Thrip.ipk.2B(SW/WW)	2B	T (2)	RAC875_c17720_570, wsnp_Ra_c407_862316	71.1-73.5	NAD-dependent deacetylase sirtuin-6 [Triticum urartu]	EMS51172.1
	Q.YWBM.jki.2B(WW)	2B	YWBM (1)	Kukri_c44_1704, RAC875_rep_c99492_65, Kukri_c62277_80, IAAV1101	81-83	CBL-interacting protein kinase 2 [Triticum aestivum], E3 ubiquitin-protein ligase SHPRH isoform X1 [Aegilops tauschii subsp. strangulata]	AOO86828.1 , XP_020186132.1
	Q.YWBM.ipk.2B.1(SW)	2B	YWBM (1)	RAC875_c26415_350	84-85	THUMP domain-containing protein 1 homolog [Triticum dicoccoides]	XP_037475841.1
	Q.YWBM/OWBM.ipk/jki.2B.1(WW)	2B	OWBM (1), YWBM (2)	Kukri_rep_c85389_715, RFL_Contig4542_1281	86.5-87.5	hypothetical protein CFC21_021104 [Triticum aestivum]	KAF7006033.1
	Q.YWBM.ipk.2B.2(SW)	2B	YWBM (2)	Kukri_c9102_84, RAC875_c35438_474	88.5-89.5	endo-1,4-beta-xylanase 1-like isoform X2 [Triticum dicoccoides]	XP_037475941.1
	Q.YWBM.ipk/jki.2B(WW)	2B	YWBM (3)	Ra_c6728_590, Ra_c106376_879, Kukri_c7139_6288, BS00065418_51	91.1-93.2	pentatricopeptide repeat-containing protein At4g20740-like [Triticum dicoccoides], protein SSUH2 homolog [Triticum dicoccoides], Transcription-associated protein 1 [Triticum urartu], tRNA ligase 1 isoform X1 [Aegilops tauschii subsp. strangulata]	XP_037483927.1 , XP_037483834.1 , EMS50333.1 , XP_020196336.1
	Q.YWBM/OWBM.ipk/jki.2B.2(SW/WW)	2B	OWBM (1), YWBM (3)	Excalibur_c23723_141, RAC875_c7827_218, BS00041921_51, IACX3325, RAC875_c46661_184	94.5-96.5	NF1-related protein kinase regulatory subunit gamma-1-like [Aegilops tauschii subsp. strangulata]	XP_020157451.1
	Q.YWBM/OWBM/SGM.ipk/jki/.2B(WW)	2B	YWBM (1), OWBM (1), FF (1), SGM (1),	Excalibur_c25921_230, Excalibur_rep_c109282_92, Kukri_c53629_239, Excalibur_rep_c107558_367, Ku_c6546_718, RAC875_c46661_184	97-98	RNA ligase isoform 2, partial [Triticum aestivum], ETO1-like protein 1 [Triticum urartu], unnamed protein product [Triticum turgidum subsp. durum], DNA repair protein rhp54 [Triticum urartu]	BAF02599.1 , EMS59877.1 , VAH44987.1, VAH40922.1 , EMS50774.1
	Q.YWBM/OWBM.ipk.2B(WW)	2B	OWBM (1), YWBM (1)	wsnp_Ex_c5429_9593668, wsnp_RFL_Contig3802_4108582	99.5-100.5	tRNA-dihydrouridine(20/20a) synthase-like isoform X1 [Triticum dicoccoides]	XP_037485231.1
	Q.OWBM.jki.2B(WW)	2B	OWBM (1)	CAP11_c1476_128, wsnp_Ex_c25217_34481787, wsnp_Ex_c41558_48356814, wsnp_Ex_c41558_48356869	102.8-103.8	CLIP-associated protein-like isoform X2 [Triticum dicoccoides]	XP_037486305.1
	Q.OWBM/Thrip.ipk/jki.2B(SW)	2B	OWBM (3), T (1)	RAC875_c36614_344, JG_c2092_196, Excalibur_c5064_765, Excalibur_rep_c67411_210,Kukri_c24669_51, Kukri_c6552_4243, RAC875_c7540_366, wsnp_Ex_c1758_3326792, wsnp_Ex_rep_c68194_66973531, wsnp_Ra_c28955_38371323, IAAV3303, Tdurum_contig66317_77	106.8-107.8	serine racemase [Elaeis guineensis], uncharacterized protein LOC119365239 and 119365272 [Triticum dicoccoides], 5-amino-6-(5-phospho-D-ribitylamino)uracil phosphatase, chloroplastic-like [Triticum dicoccoides], BEACH domain-containing protein C2-like isoform X3 [Triticum dicoccoides], hypothetical protein CFC21_031208 [Triticum aestivum],	XP_019702593.1 , XP_037486750.1 , XP_037486783.1 , XP_037486761.1 , XP_037486781.1 , KAF7017847.1
	Q.YWBM/OWBM/Thrip/FF.ipk/jki.2B(WW)	2B	OWBM (1), YWBM (3), T (2), SGM (2)	Tdurum_contig54925_225, Kukri_rep_c68957_201, Ra_c68109_376, BS00091068_51, wsnp_Ex_c17845_26604587, wsnp_Ex_c20182_29230528, Tdurum_contig18858_324, BobWhite_c5543_492, Kukri_c49007_501, Kukri_s115194_71, BS00077131_51	109.5-111.5	CNL3 [Triticum monococcum], hypothetical protein TRIUR3_01841 [Triticum urartu], Kinesin-like protein KIN-7G, partial [Cucurbita argyrosperma subsp. sororia], rho GTPase-activating protein 5-like [Triticum dicoccoides], villin-4-like [Triticum dicoccoides]	AVK42835.1 , EMS52556.1 , KAG6577203.1, XP_037486626.1, XP_037487009.1
	Q.OWBM/YWBM/FF.jki.2B(WW)	2B	OWBM (1), YWBM (1), FF (1)	RAC875_rep_c91134_949, Tdurum_contig54784_485	115-116	wall-associated receptor kinase 2 [Aegilops tauschii subsp. strangulata]	XP_020152013.1
	Q.OWBM.jki.2B.2(SW)	2B	OWBM (1)	BobWhite_c18540_97	118-120.5
	Q.YWBM.ipk.2B(WW)	2B	YWBM (2)	RAC875_c66695_560, wsnp_Ex_c42970_49408712	132.5-135.5	unnamed protein product [Triticum turgidum subsp. durum]	VAI60791.1
	Q.OWBM/YWBM.ipk/jki.2B(WW)	2B	OWBM (2), YWBM (1)	Ku_c67680_195, Excalibur_c26527_82	143-146
	Q.OWBM/SGM.ipk/obe.2B(WW)	2B	OWBM (1), SGM (1)	BS00039187_51, Kukri_c94792_127	153-154	pentatricopeptide repeat-containing protein At5g04810, chloroplastic [Aegilops tauschii subsp. strangulata]	XP_020160001.1
	Q.YWBM.ipk.2B(WW)	2B	YWBM (1)	RAC875_c16993_444	173-175	wall-associated receptor kinase-like 8 isoform X1 [Triticum dicoccoides]	XP_037488127.1
	Q.YWBM/OWBM/FF.ipk/jki.2D(WW)	2D	OWBM (1), YWBM (2), FF (1)	RAC875_c63883_76, BS00067698_51, Tdurum_contig29563_257, D_F1BEJMU01A0OMY_356, D_F1BEJMU02GB94Z_188, Kukri_c19434_936, Tdurum_contig64563_491, wsnp_Ex_c7908_13430703	7.5-10	putative disease resistance protein RGA3 [Triticum dicoccoides], indole-2-monooxygenase-like [Triticum dicoccoides], unnamed protein product [Triticum turgidum subsp. durum], bidirectional sugar transporter SWEET6b-like [Triticum dicoccoides], fatty acid amide hydrolase [Aegilops tauschii subsp. strangulata], uncharacterized protein LOC119365274 [Triticum dicoccoides], Fatty acid amide hydrolase …	XP_037482875.1, XP_037482994.1, VAH40828.1, XP_037481043.1, XP_037481043.1, XP_020192679.1, XP_037486784.1 , PWZ46126.1
	Q.Thrip.jki.2D.1(WW)	2D	T (1)	RAC875_rep_c110753_119	22.5-24	IAA-amino acid hydrolase ILR1-like 8 [Triticum dicoccoides]	XP_037488629.1
	Q.YWBM/OWBM.ipk/jki.2D(WW)	2D	OWBM (1), YWBM (1), T (1)	CAP12_c1503_76, wsnp_CAP12_c1503_764765	27-29
	Q.YWBM.ipk.2D.1(WW)	2D	YWBM (1)	D_GBUVHFX02GV41H_67	36.5-38	uncharacterized protein LOC109779919 and LOC109733693[Aegilops tauschii subsp. strangulata]	XP_040255066.1 , XP_020148502.1
	Q.YWBM/Thrip.ipk/jki.2D(WW)	2D	YWBM (2), T (1)	Excalibur_c5278_1075	45-46.5
	Q.YWBM.jki.2D(SW)	2D	YWBM (1)	BS00043082_51	47.1-48.6
	Q.Thrip.jki.2D.2(WW)	2D	T (1)	Kukri_rep_c72254_186	49.6-51.1	protein WEAK CHLOROPLAST MOVEMENT UNDER BLUE LIGHT 1 [Aegilops tauschii subsp. strangulata]	XP_020165741.1
	Q.YWBM/OWBM.ipk.2D(WW)	2D	OWBM (1), YWBM (1)	RAC875_c29079_177, wsnp_BE490384D_Ta_1_1	80.5-82	G-type lectin S-receptor-like serine/threonine-protein kinase B120 [Aegilops tauschii subsp. strangulata], ETO1-like protein 1 [Aegilops tauschii subsp. strangulata]	XP_040256650.1 , XP_020186824.1
	Q.Thrip.jki.2D.3(WW)	2D	T (1)	Ex_c27573_760, RAC875_c9897_638	85-87	ETO1-like protein 1 [Aegilops tauschii subsp. strangulata], WD repeat-containing protein 44 [Aegilops tauschii subsp. strangulata]	XP_020186824.1 , XP_020186825.1
	Q.Thrip.jki.2D.4(WW)	2D	T (1)	RAC875_c66820_684	91.2-92.7	OVARIAN TUMOR DOMAIN-containing deubiquitinating enzyme 7 isoform X2 [Aegilops tauschii subsp. strangulata]	XP_020179344.1
	Q.YWBM.ipk.2D.2(WW)	2D	YWBM (1)	TA001453_0801	96.2-97.7
	Q.YWBM.ipk.2D(SW)	2D	YWBM (1)	Kukri_rep_c68068_95	100.2-101.7
	Q.YWBM.ipk.3A.1(WW)	3A	YWBM (1)	BS00022586_51, BS00067499_51, RAC875_c46323_1996	68.6-70.1	putative chromatin-remodeling complex ATPase chain [Triticum urartu]	EMS46067.1
	Q.YWBM.ipk.3A.2(WW)	3A	YWBM (1)	BS00013584_51, BS00065932_51, Tdurum_contig25520_363	78.5-81	RNA-binding protein 10-like [Triticum dicoccoides], unnamed protein product [Triticum turgidum subsp. durum]	XP_037404296.1, VAH57319.1
	Q.OWBM.jki.3A(SW)	3A	OWBM (1)	Excalibur_rep_c102974_175	81.8-83.3	uncharacterized protein LOC120975547 [Aegilops tauschii subsp. strangulata]	XP_040258108.1
	Q.YWBM/Thrip.ipk.3A.1(WW)	3A	YWBM (1), T (1)	BS00110129_51, wsnp_JD_c2863_3822253, wsnp_Ex_c10272_16842803	85.4-86.9	ATP-citrate synthase beta chain protein 2 [Cinnamomum micranthum f. kanehirae], serine carboxypeptidase-like 33 [Triticum aestivum]	RWR95230.1, AUW37684.1
	Q.YWBM/OWBM.ipk/jki.3A.1(WW)	3A	OWBM (2), YWBM (2)	BS00073898_51, Kukri_rep_c87640_135, RAC875_c17907_181, Tdurum_contig33100_127	90.5-92	unnamed protein product [Triticum turgidum subsp. durum]	VAH64470.1
	Q.FF.ipk.3A(SW)	3A	FF (1)	wsnp_Ex_c18223_27035083	98.4-99.9
	Q.YWBM/OWBM.ipk.3A(WW)	3A	OWBM (1), YWBM (1)	BS00022703_51, BS00038664_51, GENE_1724_72	110-111.5
	Q.YWBM/OWBM.ipk/ros.3A(WW)	3A	OWBM (1), YWBM (1)	IAAV8170, BobWhite_c17879_519, wsnp_CAP8_c1007_643393, wsnp_Ex_c14202_22145805, wsnp_Ku_c19456_28944589	112.9-114.4	dolichyl-diphosphooligosaccharide--protein glycosyltransferase subunit 2 [Triticum dicoccoides], uncharacterized protein LOC109740790 [Aegilops tauschii subsp. strangulata], unnamed protein product [Triticum turgidum subsp. durum]	XP_037407860.1, XP_020155430.1, VAH67461.1
	Q.YWBM/OWBM.jki.3A(WW)	3A	OWBM (1), YWBM (1)	BS00022368_51, BS00022368_51, BobWhite_c5337_225, BS00088755_51, BS00088756_51	123-125.5
	Q.YWBM/OWBM.ipk/jki.3A.2(WW)	3A	OWBM (1), YWBM (1)	BS00022256_51, BS00110564_51, BS00110550_51	128.6-130.1	unnamed protein product [Triticum turgidum subsp. durum]	VAH68588.1
	Q.YWBM/OWBM/SGM.jki.3A(WW)	3A	OWBM (1), YWBM (1), SGM (1)	BS00022459_51, BS00022884_51, Kukri_c49927_151	134-139	unnamed protein product [Triticum turgidum subsp. durum]	VAH68586.1
	Q.Thrip.ros.3A(WW)	3A	T (1)	RAC875_c56516_786, BS00097939_51	173-174.5	serine decarboxylase 1-like [Triticum dicoccoides], hypothetical protein TRIUR3_31780 [Triticum urartu]	XP_037408553.1, EMS53315.1
	Q.Thrip.jki.3A(SW)	3A	T (1)	TA003550-0145	180.3-181.8	cyclin-A2-1 [Aegilops tauschii subsp. strangulata]	XP_040241996.1
	Q.Thrip.jki.3B.1(WW)	3B	T (1)	RAC875_c8459_1291	27.5-29	Beta-fructofuranosidase, insoluble isoenzyme 3 [Triticum urartu]	EMS54282.1
	Q.YWBM.jki.3B(WW)	3B	YWBM (1)	Excalibur_c9206_671	30.3-31.8	actin-interacting protein 1-2 [Aegilops tauschii subsp. strangulata]	XP_020154179.1
	Q.YWBM.ipk.3B.1(SW)	3B	YWBM (1)	BS00070455_51	34.2-35.7
	Q.YWBM/OWBM.ipk.3B.1(SW)	3B	OWBM (1), YWBM (1)	wsnp_Ex_c57450_59156677	37.4-38.9	LEAF RUST 10 DISEASE-RESISTANCE LOCUS RECEPTOR-LIKE PROTEIN KINASE-like 1.2 isoform X5 [Aegilops tauschii subsp. strangulata]	XP_020171356.1
	Q.YWBM/SGM.ipk/ros.3B(WW)	3B	YWBM (2), SGM (1)	BS00066797_51	42.3-43.8
	Q.OWBM/YWBM/Thrip.ipk.3B(SW/WW)	3B	OWBM (1), YWBM (1), T (1)	BS00075108_51, IACX971, Kukri_c32046_493, tplb0046p09_685	62.6-64.1	nucleolar protein dao-5-like [Triticum dicoccoides] , hypothetical protein CFC21_040513 [Triticum aestivum]	XP_037411501.1 , KAF7028628.1
	Q.YWBM.ipk.3B(WW)	3B	YWBM (2)	wsnp_CAP8_c6899_3227098, Kukri_c45609_882	65.5-67	C2 domain-containing protein At1g53590 isoform X1 [Aegilops tauschii subsp. strangulata] , uncharacterized protein LOC119268265 [Triticum dicoccoides]	XP_020192073.2, XP_037405754.1
	Q.OWBM/YWBM.ipk/jki.3B(SW/WW)	3B	OWBM (1), YWBM (1)	RFL_Contig5246_1091, wsnp_Ex_c2580_4800027, wsnp_RFL_Contig3529_3696847	67.5-69	unnamed protein product [Triticum turgidum subsp. durum]	VAH78531.1
	Q.OWBM/YWBM.ipk/jki.3B.1(WW)	3B	OWBM (1), YWBM (2)	BS00095061_51, Kukri_c4074_463, TA002954_0682, RFL_Contig622_1601, wsnp_Ex_c2920_5385184, wsnp_JD_c1316_1891903, wsnp_Ra_c10203_16850924	71.8-73.5	pentatricopeptide repeat-containing protein At4g32450, mitochondrial [Aegilops tauschii subsp. strangulata], hypothetical protein CFC21_042053 [Triticum aestivum], hypothetical protein TRIUR3_08075 [Triticum urartu], uncharacterized protein LOC119276860 [Triticum dicoccoides	KAF7030530.1 , EMS48743.1 , XP_037413929.1 , XP_020192824.1
	Q.YWBM/OWBM/SGM.ipk/jki/////.3B(SW/WW)	3B	OWBM (4), YWBM (2), SGM (1)	BS00060073_51, BS00066467_51, BS00073011_51, wsnp_Ex_c5547_9774195, Ku_c31046_525, Ku_c25346_508, Kukri_c25794_863, tplb0024c09_1335, BobWhite_c40455_116, BS00091643_51, BS00062827_51, Excalibur_c15332_1194, RAC875_rep_c115516_134, Tdurum_contig63110_433, BS00097383_51	73.8-75.5	transcription factor GAMYB-like [Triticum dicoccoides], BAG family molecular chaperone regulator 4 [Aegilops tauschii subsp. strangulata], probable LRR receptor-like serine/threonine-protein kinase At2g28960 [Triticum dicoccoides], uncharacterized serine-rich protein C1E8.05 [Aegilops tauschii subsp. strangulata], probable LRR receptor-like serine/threonine-protein kinase At2g28960 [Triticum dico…	XP_037414515.1 , XP_020194503.1 , XP_037414512.1, XP_020170651.1 , XP_037414512.1 , XP_037414516.1
	Q.Thrip.jki.3B.2(WW)	3B	T (1)	wsnp_Ex_c21418_30554998	77.2-78.7	unnamed protein product [Triticum turgidum subsp. durum]	VAH82835.1
	Q.OWBM/YWBM.ipk.3B(WW)	3B	OWBM (2), YWBM (1)	BobWhite_rep_c66990_294, wsnp_JD_c16245_15468917, BS00102641_51, RAC875_c5739_1262	81-83	E3 ubiquitin-protein ligase BRE1A-like [Triticum dicoccoides], transaldolase [Aegilops tauschii subsp. strangulata]	XP_037415391.1 , XP_020184271.1
	Q.OWBM/YWBM.ipk/jki.3B.2(WW)	3B	OWBM (2), YWBM (1)	Excalibur_c20392_1075, Kukri_c30836_582, Kukri_s117590_74, BS00078844_51	85-86	F-box/kelch-repeat protein At1g67480-like [Triticum dicoccoides], hypothetical protein CFC21_043825 [Triticum aestivum]	XP_037408096.1 , KAF7032674.1
	Q.FF.ipk.3B(SW)	3B	FF (1)	Kukri_rep_c94476_152	88-89.5
	Q.YWBM/OWBM.ipk.3B.2(SW/WW)	3B	OWBM (2), YWBM (1)	BS00057988_51, RAC875_c24504_119	98.6-100.4	CUGBP Elav-like family member 5 [Triticum urartu]	EMS55438.1
	Q.OWBM/YWBM.ipk/jki.3B(SW/WW)	3B	OWBM (2), YWBM (1)	BS00064227_51, BS00069273_51	115.3-116.8
	Q.OWBM/YWBM.ipk/jki.3B.3(WW)	3B	OWBM (2), YWBM (2)	Excalibur_rep_c115600_289, RAC875_c34484_67	136.3-137.8	disease resistance protein RGA5, partial [Aegilops tauschii subsp. strangulata]	XP_040241925.1
	Q.YWBM.ipk.3D(WW)	3D	YWBM (1)	TA005883_0675	23.6-25
	Q.OWBM.jki.3D.1(WW)	3D	OWBM (1)	Excalibur_rep_c114833_645, IAAV2827, wsnp_Ex_rep_c78526_74641162, wsnp_JD_c12604_12812295	41.2-43.5	Glycogen synthase kinase-3-like protein MsK-3 [Triticum urartu] , replication protein A 14 kDa subunit [Aegilops tauschii subsp. strangulata]	EMS49677.1 , XP_020153992.1
	Q.YWBM/OWBM.ipk/jki.3D(WW)	3D	OWBM (1), YWBM (2)	BS00021930_51, Kukri_rep_c71523_81	66.5-68	B3 domain-containing protein Os03g0120900-like isoform X2 [Triticum dicoccoides]	XP_037414004.1
	Q.YWBM.jki.3D.1(WW)	3D	YWBM (1)	RAC875_c33823_279	84.3-85.8	glycerophosphodiester phosphodiesterase GDPD1, chloroplastic [Aegilops tauschii subsp. strangulata]	XP_020166138.1
	Q.YWBM.jki.3D.2(WW)	3D	YWBM (1)	D_contig79290_372, Kukri_c5252_107	95.5-97.5	transport and Golgi organization 2 homolog [Oryza sativa Japonica Group]	XP_015610870.1
	Q.OWBM.jki/ros.3D(WW)	3D	OWBM (2)	CAP12_c470_361, Kukri_c17342_231, Kukri_c5411_1312, wsnp_CAP7_rep_c5643_2537213, wsnp_Ex_c1629_3104356	97.6-99.2	hypothetical protein CFC21_021082 [Triticum aestivum], hypothetical protein TRIUR3_32171 [Triticum urartu], E3 ubiquitin-protein ligase PRT6 [Aegilops tauschii subsp. strangulata]	KAF7006011.1 , EMS63100.1 , XP_020171163.1
	Q.OWBM.ipk/jki.3D(WW)	3D	OWBM (2)	GENE_1752_162, Kukri_c28730_207	101.2-102.7	Hypothetical protein TRIUR3_04636 [Triticum urartu]	EMS65367.1
	Q.OWBM.jki.3D.2(WW)	3D	OWBM (1)	Kukri_c31733_290	107.8-109.3	pentatricopeptide repeat-containing protein At5g55740, chloroplastic [Aegilops tauschii subsp. strangulata]	XP_040259885.1
	Q.SGM.obe.3D.1(WW)	3D	SGM (1)	CAP12_rep_c3953_177, JD_c7714_954, wsnp_Ex_c14027_21925404, wsnp_Ra_c5433_9630495	143-144.5	beta-fructofuranosidase, insoluble isoenzyme 4-like [Triticum dicoccoides], unnamed protein product [Triticum turgidum subsp. durum]	XP_037408607.1 , VAH86106.1
	Q.SGM.obe.3D.2(WW)	3D	SGM (1)	D_GBUVHFX02FQKHM_48, Excalibur_c51312_218, Kukri_c14943_753, RAC875_c61950_1644, wsnp_Ra_c7174_12417331, D_F1BEJMU01DVMII_118, Kukri_c43464_89, RAC875_c31922_138	148.5-150	probable Histone-lysine N-methyltransferase ATXR5 [Triticum dicoccoides], F-box/FBD/LRR-repeat protein At1g13570-like isoform X3 [Triticum dicoccoides], uridylate kinase-like [Triticum dicoccoides], ABC transporter D family member 1-like [Triticum dicoccoides]	XP_037417079.1 , XP_037408590.1 , XP_037416107.1 , VAH69914.1
	Q.YWBM/OWBM.jki.3D(WW)	3D	OWBM (1), YWBM (1)	BS00021850_51, BS00021919_51, D_GBF1XID01ETBRB_172, Excalibur_c13336_670, IACX5824, Kukri_c2289_635	152.8-154.8	serpin-Z2A-like [Triticum dicoccoides], gamma-secretase subunit APH1-like [Triticum dicoccoides], polyubiquitin [Aegilops tauschii subsp. strangulata]	XP_037410338.1, XP_037467078.1 , XP_020179112.1
	Q.OWBM.jki.3D.3(WW)	3D	OWBM (1)	BobWhite_c29014_449	156-157.5
	Q.OWBM.ipk.4A(SW)	4A	OWBM (1)	wsnp_Ex_c4752_8482625	33.7-35.2	glutathione reductase, chloroplastic [Aegilops tauschii subsp. strangulata]	XP_020173291.1
	Q.YWBM/SGM.ipk/obe.4A(WW)	4A	YWBM (1), SGM (1)	BS00034174_51, BS00010925_51	51-53	pescadillo homolog [Brachypodium distachyon]	XP_003560947.1
	Q.OWBM.ipk.4A(WW)	4A	OWBM (1)	wsnp_Ku_c3081_5776947, BS00009492_51, TA005380_0966	59-61	E3 ubiquitin-protein ligase RBBP6 [Triticum urartu], E3 ubiquitin ligase PARAQUAT TOLERANCE 3 [Aegilops tauschii subsp. strangulata]	EMS56750.1 , XP_020162464.1
	Q.FF/SGM.ipk/ros.4A(SW/WW)	4A	FF (1), SGM (1)	wsnp_RFL_Contig3138_3094305, Excalibur_c58393_329, BS00107766_51	61.9-63.4	Fatty acyl-CoA reductase 1 [Triticum urartu]	EMS63229.1
	Q.OWBM.jki.4A(WW)	4A	OWBM (1)	RAC875_c56535_256	91.2-92.7	ATP-dependent zinc metalloprotease FTSH 5, mitochondrial-like [Triticum dicoccoides],	XP_037422947.1
	Q.YWBM.jki.4A(WW)	4A	YWBM (1)	BS00064369_51	118.7-120.2	receptor-like protein EIX2 [Triticum dicoccoides]	XP_037423475.1
	Q.YWBM.ipk.4A(WW)	4A	YWBM (1)	Tdurum_contig45738_670	137.9-139.4
	Q.OWBM.ros.4A(WW)	4A	OWBM (1)	BS00065030_51	142.3-143.8
	Q.Thrip.ipk.4A(WW)	4A	T (1)	RAC875_c5834_235	151.3-152.8	unnamed protein product [Triticum turgidum subsp. durum]	VAI68401.1
	O.YWBM.ipk.4B(SW/WW)	4B	YWBM (2)	wsnp_Ku_c12399_20037334, Tdurum_contig47429_501	6-8.2	Short-chain dehydrogenase TIC 32, chloroplastic [Aegilops tauschii subsp. strangulata], unnamed protein product [Triticum turgidum subsp. durum]	XP_020160648.1 , VAI00600.1
	Q.FF.ipk.4B(SW)	4B	FF (1)	Tdurum_contig33737_157	56-57.5
	O.YWBM/OWBM.ipk/jki.4B(WW)	4B	OWBM (1), YWBM (1)	BS00095416_51, IACX773, Tdurum_contig61465_781, Excalibur_rep_c67779_2380, BS00034255_51, BS00075746_51, BS00105791_51, IAAV4163, TA004656_0593	60-64	TOM1-like protein 3 isoform X1 [Aegilops tauschii subsp. strangulata], uncharacterized protein LOC119295259 isoform X2 [Triticum dicoccoides] , unnamed protein product [Triticum turgidum subsp. durum]	XP_020166512.1 , XP_037429521.1 , VAH93790.1 , VAI71940.1
	O.YWBM.jki.4B(WW)	4B	YWBM (1)	wsnp_Ex_c19319_28253742, wsnp_CAP12_rep_c4278_1949864	71.8-73.6
	O.YWBM.ipk/jki.4B(WW)	4B	YWBM (2)	BS00106144_51, BS00003421_51	75-76.5
	Q.YWBM.ipk.4B(SW)	4B	YWBM (1)	BS00023024_51, BS00066783_51	104.8-106.3
	O.YWBM.ipk.4D(WW)	4D	YWBM (1)	CAP11_c896_88	169-170.4	uncharacterized protein LOC109748528 [Aegilops tauschii subsp. strangulata]	XP_020163141.1
	Q.OWBM.ipk.5A.1(WW)	5A	OWBM (1)	Kukri_rep_c95804_119, RAC875_c15745_124, tplb0035p20_710	8.1-9.6	unnamed protein product [Triticum turgidum subsp. durum]	VAI12017.1
	Q.OWBM/Thrip.ipk/ros.5A(WW)	5A	OWBM (2), T(2)	RAC875_rep_c74170_236, BS00093771_51, BS00065296_51	14.9-16.9	subtilisin-like protease SBT3.9 [Triticum dicoccoides]	XP_037432163.1
	Q.YWBM.ipk.5A(WW)	5A	YWBM (1)	Excalibur_c6010_235	39.2-40.7	peroxidase 5-like [Triticum dicoccoides]	XP_037439267.1
	Q.YWBM/OWBM/SGM.ipk/jki/ros.5A(WW)	5A	OWBM (2), YWBM (1), SGM (1)	Kukri_c12738_882, RAC875_rep_c106044_137, RAC875_c15204_992, wsnp_Ex_c31570_40343841	42.9-44.4	asparagine synthetase [glutamine-hydrolyzing] [Aegilops tauschii subsp. strangulata], protein MODIFIER OF SNC1 1 [Aegilops tauschii subsp. strangulata], unnamed protein product [Triticum turgidum subsp. durum]	XP_020162230.1 , VAI16533.1 , XP_020164521.1
	Q.YWBM/OWBM.ipk/ros.5A(SW/WW)	5A	OWBM (2), YWBM (1)	BS00063822_51, BS00063823_51, BS00066127_51, RAC875_c13_1458, RAC875_c13_1589, wsnp_Ra_c13_24540, Kukri_c3338_271	45.1-46.6	unnamed protein product [Triticum turgidum subsp. durum], protein FAR1-RELATED SEQUENCE 5 isoform X1 [Aegilops tauschii subsp. strangulata],	VAI32425.1 , XP_020181329.1 , XP_040241927.1 , XP_040241928.1
	Q.OWBM.ipk.5A.2(WW)	5A	OWBM (2)	GENE_3583_319, IAAV3512, Kukri_c7633_724, BS00021939_51	49.1-50.6	putative methyltransferase PMT2 [Triticum urartu], unnamed protein product [Triticum turgidum subsp. durum]	VAI17975.1, EMS49438.1
	Q.YWBM/OWBM.ipk/jki.5A(WW)	5A	OWBM (1), YWBM (1)	Kukri_c41797_393, RFL_Contig2187_1025, wsnp_Ex_c39592_46849607	54.2-56.2	mechanosensitive ion channel protein 5-like [Triticum dicoccoides], WPP domain-interacting protein 2 [Aegilops tauschii subsp. strangulata], unnamed protein product [Triticum turgidum subsp. durum]	XP_037432721.1, XP_020200286.1 , VAI18954.1
	Q.YWBM/OWBM.ipk.5A(WW)	5A	OWBM (4), YWBM (1)	IAAV1375, IAAV3832	61.2-64.2	probable UDP-arabinose 4-epimerase 1 [Sorghum bicolor] , disease resistance protein RGA5-like [Triticum dicoccoides]	XP_002459333.1 , XP_037435185.1
	Q.OWBM.ipk/jki.5A(SW/WW)	5A	OWBM (2)	wsnp_Ex_c7487_12808011, Kukri_c57965_109	69.5-71.5	BTB/POZ and MATH domain-containing protein 2 [Triticum urartu]	EMS45192.1
	Q.YWBM/OWBM.ipk/jki.5A(WW)	5A	OWBM (1), YWBM (1)	BS00011235_51, Excalibur_c45894_552	76.8-78.3	Transcriptional regulatory protein AlgP [Aegilops tauschii subsp. strangulata] , probable flavin-containing monooxygenase 1 [Triticum dicoccoides]	XP_020196254.1 , XP_037435742.1
	Q.YWBM/FF.ipk/jki.5A(WW)	5A	FF (1)	CAP7_c4800_276, Kukri_rep_c70839_205, RAC875_c64253_435, RAC875_c64253_666, BS00009369_51	82.7-84.2	fatty acyl-CoA reductase 1-like [Triticum dicoccoides], B3 domain-containing protein Os12g0591400 isoform X2 [Aegilops tauschii subsp. strangulata], WD-40 repeat-containing protein MSI1 [Triticum urartu]	XP_037435869.1 , XP_040246768.1 , EMS68082.1
	Q.YWBM/Thrip.jki.5A(WW)	5A	YWBM (2), T (1)	Ku_c915_507, IAAV8258	86.2-87.7	pyruvate dehydrogenase E1 component subunit beta-4, chloroplastic [Aegilops tauschii subsp. strangulata]	XP_020199542.1
	Q.Thrip.jki.5A(WW)	5A	T (1)	BS00075959_51, Excalibur_c23354_306, Excalibur_c30482_898, IAAV3365, wsnp_Ex_c54193_57155537, wsnp_Ex_c54193_57155632, RAC875_rep_c76193_513, wsnp_Ex_c18754_27630557, wsnp_Ex_c621_1231444, Excalibur_c31769_793, wsnp_Ex_c17476_26190830, wsnp_Ku_c6977_12078885, BS00066447_51, Excalibur_c24051_502, RAC875_rep_c109969_119, wsnp_Ex_c2185_4094843, wsnp_Ex_rep_c101994_87256479, wsnp_Ex_c8543_14357385	92-95	clumping factor B-like [Triticum dicoccoides], phytochrome C [Triticum aestivum], unnamed protein product [Triticum turgidum subsp. durum], dual specificity protein kinase shkD-like [Triticum dicoccoides], Casein kinase II subunit alpha [Triticum urartu], two pore potassium channel a [Aegilops tauschii subsp. strangulata], alpha-N-acetylglucosaminidase isoform X2 [Aegilops tauschii subsp. strangu…	XP_037436160.1 , XP_020158595.1 , AAU06212.1, VAI22037.1 , VAI22189.1, XP_037436235.1, EMS48777.1, XP_020158595.1, XP_020194371.1, XP_037436235.1 , EMS45421.1
	Q.OWBM.ipk.5A.3(WW)	5A	OWBM (1)	BS00065915_51	120.1-121.6
	Q.OWBM.ros.5A(WW)	5A	OWBM (1)	IAAV3916	130.3-131.8	hydroxymethylglutaryl-CoA synthase-like [Triticum dicoccoides]	XP_037426814.1
	Q.OWBM.jki.5A(WW)	5A	OWBM (1)	Kukri_rep_c86966_163	141.7-142.2	beta-amylase-like [Triticum dicoccoides]	XP_037427095.1
	Q.YWBM/OWBM.jki.5B(WW)	5B	OWBM (1), YWBM (1)	JD_c51907_59 BS00065732_51	19.4-21.7	splicing factor 3B subunit 1-like isoform X3 [Aegilops tauschii subsp. strangulata]	XP_040244631.1
	Q.OWBM.ipk.5B.1(WW)	5B	OWBM (2)	wsnp_BE499835B_Ta_2_5, wsnp_Ex_c58091_59534826	25.1-26.6	N-carbamoylputrescine amidase [Aegilops tauschii subsp. strangulata], unnamed protein product [Triticum turgidum subsp. durum]	XP_020194585.1 , AI12494.1
	Q.YWBM.jki.5B.1(WW)	5B	YWBM (1)	CAP7_c5481_96, RAC875_rep_c116173_605	29.1-30.1
	Q.OWBM.jki.5B.1(WW)	5B	OWBM (1)	TA005831_0880, BobWhite_c4383_143	41.5-43
	Q.YWBM/OWBM.ipk/jki.5B(SW/WW)	5B	OWBM (1), YWBM (2)	wsnp_Ex_rep_c66881_65284662, Tdurum_contig12540_72, RAC875_c10174_268	47.1-49.1	uncharacterized protein LOC119309002 [Triticum dicoccoides]	XP_037441027.1
	Q.YWBM/OWBM/Thrip.ipk/jki.5B(SW/WW)	5B	OWBM (1), YWBM (2), T (2)	Tdurum_contig53926_455, Tdurum_contig11060_433, Kukri_c95103_97, wsnp_Ra_c27733_37249132, Excalibur_c17055_1451, TA001786-1535, BobWhite_c16987_106,	69.6-72.1	hypothetical protein CFC21_073134 [Triticum aestivum] , cytochrome b561, DM13 and DOMON domain-containing protein At5g54830-like [Triticum dicoccoides] , unnamed protein product [Triticum turgidum subsp. durum], serpin-Z1C [Triticum dicoccoides],	KAF7067219.1, XP_037443129.1, VAI35491.1,XP_037431404.1, VAI35495.1
	Q.YWBM.jki.5B.2(WW)	5B	YWBM (2)	BS00029869_51, Ku_c11429_519	95.5-97
	Q.YWBM.ipk.5B.1(WW)	5B	YWBM (1)	Kukri_c49101_731	104.2-105.7	serine/threonine-protein kinase TOUSLED [Aegilops tauschii subsp. strangulata]	XP_020149072.1
	Q.YWBM.ipk.5B.1(SW)	5B	YWBM (1)	BS00079321_51	116.2-117.7	tubulin alpha-1 chain [Aegilops tauschii subsp. strangulata]	XP_020165348.1
	Q.YWBM.ipk.5B.2(SW)	5B	YWBM (1)	Tdurum_contig29967_456	120.9-122.4	AP-1 complex subunit sigma-1 [Aegilops tauschii subsp. strangulata]	XP_020173566.1
	Q.YWBM.ipk.5B.2(WW)	5B	YWBM (1)	GENE_2944_81	126.4-127.9
	Q.OWBM.ipk.5B.2(WW)	5B	OWBM (1)	Tdurum_contig97407_196	137.1-138.6
	Q.OWBM.ipk.5B.3(WW)	5B	OWBM (1)	BS00099986_51, Excalibur_c9563_1157	147.2-148.7	pumilio homolog 24-like [Triticum dicoccoides]	XP_037444274.1
	Q.OWBM.jki.5B.2(WW)	5B	OWBM (1)	BS00029348_51	151-152.5
	Q.OWBM.ros.5B(WW)	5B	OWBM (1)	Tdurum_contig12848_112	168.1-169.6
	Q.YWBM/OWBM.ipk.5B(WW)	5B	OWBM (1), YWBM (2)	BobWhite_c24484_240, CAP8_c2277_179, BS00031339_51	183.5-185.5	phosphatidylinositol transfer protein 3 [Aegilops tauschii subsp. strangulata], ankyrin repeat domain-containing protein 2A [Aegilops tauschii subsp. strangulata]	XP_020174724.1, XP_020161074.1
	Q.OWBM.jki.5D.1(WW)	5D	OWBM (1)	RAC875_rep_c72023_267	59-60.5
	Q.OWBM.ipk/jki.5D(WW)	5D	OWBM (2)	BobWhite_c836_422, wsnp_Ex_c14182_22122844	63.7-66
	Q.YWBM/OWBM.ipk/jki.5D(WW)	5D	OWBM (2), YWBM (1)	BobWhite_c15647_606, D_GBF1XID01A16U2_148, Excalibur_c37393_75, RAC875_c44064_222, BobWhite_c6328_410, IACX6496	67.5-71.5	DNA-binding protein HEXBP [Triticum urartu], protein RETICULATA-RELATED 6, chloroplastic-like, partial [Triticum dicoccoides], E3 ubiquitin-protein ligase UPL1 [Aegilops tauschii subsp. strangulata]	EMS60022.1, XP_037476819.1, XP_040245081.1
	Q.OWBM.jki.5D.2(WW)	5D	OWBM (1)	IAAV6265	87-88.5	flowering time control protein FY-like [Triticum dicoccoides]	XP_037435187.1
	Q.YWBM.jki.5D(WW)	5D	YWBM (1)	wsnp_Ex_rep_c68491_67318138	184-185.5	unnamed protein product [Triticum turgidum subsp. durum]	VAI39719.1
	Q.YWBM/OWBM.ipk/jki/ros.5D(WW)	5D	OWBM (2), YWBM (1)	BS00058709_51, Excalibur_c30778_271, wsnp_Ex_c11055_17927692	204-206	uncharacterized protein LOC120965096 [Aegilops tauschii subsp. strangulata], COP1-interacting protein 7 isoform X1 [Aegilops tauschii subsp. strangulata], actin cytoskeleton-regulatory complex protein PAN1-like isoform X2 [Triticum dicoccoides], serine/threonine-protein kinase phg2 [Aegilops tauschii subsp. strangulata]	XP_040246209.1, XP_020148466.1, XP_037434379.1, XP_020148460.1
	Q.YWBM/OWBM.ipk/jki.6A.1(WW)	6A	OWBM (2), YWBM (1)	Tdurum_contig54957_525, Tdurum_contig97611_150, wsnp_CAP11_c2142_1128735, BS00025560_51, BS00096853_51, Tdurum_contig10580_316	20.7-23.5	7-deoxyloganetin glucosyltransferase [Aegilops tauschii subsp. strangulata]	XP_020179310.1
	Q.YWBM.jki.6A(WW)	6A	YWBM (1)	RFL_Contig1622_1433	25.5-27	sucrose:sucrose 1-fructosyltransferase-like [Triticum dicoccoides]	XP_037451311.1
	Q.OWBM.ipk.6A(WW)	6A	OWBM (1)	BS00077789_51, GENE_4050_396	37-38.5
	Q.OWBM.jki.6A(WW)	6A	OWBM (1)	RAC875_rep_c106371_205, Tdurum_contig50062_934	43.1-44.6
	Q.YWBM.jki.6A.1(WW)	6A	OWBM (1)	BobWhite_c8879_142, tplb0032i10_420, Ra_c14408_576, wsnp_Ex_c29368_38408543	77.1-78.6	probable arabinose 5-phosphate isomerase [Aegilops tauschii subsp. strangulata], EH domain-containing protein 1 [Aegilops tauschii subsp. strangulata], DExH-box ATP-dependent RNA helicase DExH11 [Aegilops tauschii subsp. strangulata], 5'-nucleotidase SurE [Aegilops tauschii subsp. strangulata]	XP_020180429.1, XP_020149830.2, XP_040248061.1, XP_020198620.1
	Q.YWBM.jki.6A.2(WW)	6A	OWBM (1)	Excalibur_c15844_1470, RAC875_c7804_236, TA005366_0788, Tdurum_contig30082_197	79.1-80.6	hypothetical protein CFC21_083800 [Triticum aestivum]	KAF7079587.1
	Q.OWBM.jki/ros.6A(WW)	6A	OWBM (2)	CAP8_c8024_128, CAP12_c118_95	83.4-85.9	TOM1-like protein 2 [Triticum urartu]	EMS45324.1
	Q.YWBM/OWBM.ipk.6A(SW/WW)	6A	YWBM (1)	Tdurum_contig61574_645, wsnp_JD_c22766_19622512, RAC875_c104548_369	89.5-91.5	K(+) efflux antiporter 3, chloroplastic [Tanacetum cinerariifolium], transmembrane emp24 domain-containing protein p24delta3 [Aegilops tauschii subsp. strangulata]	GEW14369.1, XP_020174336.1
	Q.YWBM/OWBM.ipk/jki.6A(SW/WW)	6A	YWBM (1)	Ra_c9608_183, RAC875_c19328_236, BS00065152_51, BobWhite_c17385_55	99-100.5	unnamed protein product [Triticum turgidum subsp. durum]	VAH30863.1
	Q.YWBM/OWBM.ipk/jki.6A.2(WW)	6A	OWBM (2)	RAC875_c11289_71	105-106.5	vacuolar protein-sorting-associated protein 33 homolog [Triticum dicoccoides]	XP_037452819.1
	Q.YWBM/Thrip.jki.6A(WW)	6A	YWBM (1), T (1)	wsnp_BF483091A_Ta_2_5, IAAV40, wsnp_RFL_Contig1075_104560, Excalibur_c63713_871, Excalibur_c63713_892, Excalibur_c50185_87, TA005330_0793	137-139.5	transcriptional corepressor LEUNIG_HOMOLOG [Aegilops tauschii subsp. strangulata], alcohol dehydrogenase class-3-like [Triticum dicoccoides], 2-(3-amino-3-carboxypropyl)histidine synthase subunit 1 [Aegilops tauschii subsp. strangulata], unnamed protein product [Triticum turgidum subsp. durum]	XP_020199089.1, XP_037448964.1, XP_020193199.2, VAI62914.1
	Q.YWBM/Thrip.ipk/jki.6A(WW)	6A	YWBM (1), T (2)	BS00109913_51, Kukri_c90942_274, Tdurum_contig29607_294	140.7-142.2	sucrose transport protein SUT4 isoform X2 [Aegilops tauschii subsp. strangulata]	XP_020173370.1
	Q.YWBM.ipk.6B.1(SW)	6B	YWBM (1)	Excalibur_c30648_924, RAC875_rep_c105224_352	9.6-11.1	cytochrome P450 709B2 [Aegilops tauschii subsp. strangulata], unnamed protein product [Triticum turgidum subsp. durum]	XP_020152506.1, VAI52603.1
	Q.SGM.obe.6B(WW)	6B	SGM (1)	BobWhite_c9330_499	44-45.5	nucleolar GTP-binding protein 1 [Aegilops tauschii subsp. strangulata]	XP_020148619.1
	Q.OWBM/Thrip/SGM.jki.6B(WW)	6B	OWBM (1), T (1), SGM (1)	Excalibur_c81461_138, Excalibur_rep_c77166_95, RAC875_c17559_3102	58.2-59.7	hypothetical protein TRIUR3_12174 and TRIUR3_34502[Triticum urartu], titin-like isoform X2 [Triticum dicoccoides]	EMS67980.1, EMS51438.1, XP_037450584.1
	Q.Thrip.ipk.6B(SW)	6B	T (1)	BS00060838_51, BobWhite_c47831_87, Excalibur_c79066_165	64.1-65.6	brefeldin A-inhibited guanine nucleotide-exchange protein 1 [Aegilops tauschii subsp. strangulata], unnamed protein product [Triticum turgidum subsp. durum]	XP_020169322.1, VAI56658.1
	Q.OWBM.ipk.6B(SW)	6B	OWBM (1)	Kukri_c50603_164, BS00103275_51	66.4-67.9
	Q.Thrip.ros.6B(WW)	6B	T (1)	Kukri_c25725_1921, Ra_c24622_352, wsnp_Ex_c3940_7144946	69.6-71.1	unnamed protein product [Triticum turgidum subsp. durum]	VAI59749.1
	Q.OWBM.jki.6B(SW/WW)	6B	OWBM (2)	BobWhite_c22827_193, wsnp_Ex_c5744_10088287	72-73.5
	Q.YWBM.ipk.6B.2(SW)	6B	YWBM (1)	Excalibur_c92249_102	82-83.5	Uncharacterized protein LOC109749805 [Aegilops tauschii subsp. strangulata]	XP_020164337.1
	Q.FF.jki.6B(WW)	6B	FF (1)	wsnp_Ex_c17379_26073344, RAC875_c17347_312	98.5-100.5	nicotinamide/nicotinic acid mononucleotide adenylyltransferase-like [Triticum dicoccoides], Transcriptional corepressor LEUNIG [Triticum urartu]	XP_037454019.1, EMS47185.1
	Q.YWBM.jki.6B(WW)	6B	YWBM (1)	BS00046264_51, wsnp_Ex_c3025_5587183	109.7-111.2
	Q.OWBM.ros.6B(WW)	6B	OWBM (1)	wsnp_Ku_c46363_53116979	113.7-115.3	Leucine-rich repeat-containing protein 40 [Triticum urartu]	EMS66002.1
	Q.YWBM.ipk.6B(WW)	6B	YWBM (1)	wsnp_Ex_c19525_28494827	116.5-118
	Q.YWBM.ipk/ros.6B(SW)	6B	YWBM (2)	Kukri_c79905_731, TA001682-1583, BS00083918_51, BobWhite_c13202_399, Tdurum_contig8030_335	121-124	LOW QUALITY PROTEIN: probable cytosolic oligopeptidase A [Aegilops tauschii subsp. strangulata], probable 3-ketoacyl-CoA synthase 20 [Aegilops tauschii subsp. strangulata], hypothetical protein CFC21_090515 [Triticum aestivum], probable L-ascorbate peroxidase 8, chloroplastic isoform X2 [Aegilops tauschii subsp. strangulata], thylakoid ascorbate peroxidase, partial [Triticum aestivum]	XP_020201465.1, XP_020184897.1, KAF7087315.1, XP_020185648.1, AAS80160.1
	Q.OWBM.jki.6D(WW)	6D	OWBM (1)	wsnp_Ex_c4789_8550135	9.5-11	putative receptor-like protein kinase At3g47110 isoform X1 [Aegilops tauschii subsp. strangulata]	XP_020193103.1
	Q.Thrip.jki.6D(WW)	6D	T (1)	D_GB5Y7FA02FHK0M_407, RAC875_c26177_632	53.7-55.7	PREDICTED: protein canopy homolog 3 [Raphanus sativus]	XP_018450793.1
	Q.OWBM.ipk.6D(WW)	6D	OWBM (1)	Excalibur_rep_c70026_113, Kukri_c34967_226, wsnp_BF428701D_Ta_1_1	83.5-85	lactoylglutathione lyase isoform X1 [Triticum dicoccoides]	XP_037447321.1
	Q.YWBM/OWBM.ipk.7A.1(WW)	7A	OWBM (1), YWBM (1), FF (1)	Kukri_c99396_111, RAC875_c4965_264	35.3-36.8
	Q.FF.ipk.7A(WW)	7A	FF (1)	Excalibur_c16355_712	51.4-52.5	unnamed protein product [Triticum turgidum subsp. durum]	VAI27030.1
	Q.OWBM.ipk.7A.1(WW)	7A	OWBM (1)	BS00102772_51	97-98.5
	Q.YWBM.jki.7A.1(WW)	7A	YWBM (1)	Kukri_rep_c101532_1046	116.7-118.2	hypothetical protein TRIUR3_09442 [Triticum urartu]	EMS66045.1
	Q.YWBM.ipk.7A.1(WW)	7A	YWBM (1)	RFL_Contig3425_378	119.2-120.7	unnamed protein product [Triticum turgidum subsp. durum]	VAI81444.1
	Q.YWBM.jki.7A.2(WW)	7A	YWBM (1)	BS00040601_51	122.9-124.4
	Q.YWBM/OWBM.ipk.7A.2(WW)	7A	OWBM (1), YWBM (1)	BS00047691_51, BS00076461_51	126.1-127.9	polyadenylate-binding protein-interacting protein 7-like [Triticum dicoccoides], protein FAR-RED ELONGATED HYPOCOTYL 3-like [Aegilops tauschii subsp. strangulata]	XP_037459619.1, XP_040246008.1
	Q.YWBM.ipk/jki.7A(SW/WW)	7A	YWBM (3)	Excalibur_c53632_204, BS00082180_51, CAP7_c10038_214	130.5-134
	Q.YWBM/OWBM.ipk.7A(SW/WW)	7A	OWBM (1), YWBM (2)	BS00082412_51, BS00024619_51, Kukri_c64283_212, Tdurum_contig56175_791	135.2-137.7	malate dehydrogenase, chloroplastic [Aegilops tauschii subsp. strangulata], unnamed protein product [Triticum turgidum subsp. durum]	XP_020166135.1, VAI09267.1
	Q.OWBM.ipk.7A.2(WW)	7A	OWBM (1)	RAC875_c37085_317	152.8-154.3
	Q.OWBM.jki.7A(SW)	7A	OWBM (1)	BS00066468_51	156.2-157.7	unnamed protein product [Triticum turgidum subsp. durum]	VAI92464.1
	Q.YWBM.jki.7A.3(WW)	7A	YWBM (1)	Excalibur_rep_c102881_88	181.4-182.9	hypothetical protein CFC21_111450 [Triticum aestivum]	KAF7111435.1
	Q.YWBM.ipk.7A.2(SW)	7A	YWBM (1)	Excalibur_rep_c102327_102, Tdurum_contig17062_221, Kukri_rep_c98227_230, tplb0032g12_1241	202-205	isoleucine--tRNA ligase, cytoplasmic [Aegilops tauschii subsp. strangulata], unnamed protein product [Triticum turgidum subsp. durum]	XP_020179130.1, VAI81101.1
	Q.YWBM/OWBM.ipk/jki.7A(SW/WW)	7A	OWBM (1), YWBM (2)	Kukri_c855_908, Tdurum_contig97505_172, Excalibur_rep_c105674_99	212.6-214.6	unnamed protein product [Triticum turgidum subsp. durum]	VAI81227.1
	Q.Thrip.jki.7A(WW)	7A	T (1)	Kukri_c3781_285	216.4-217.9	putative receptor-like protein kinase At4g00960 [Aegilops tauschii subsp. strangulata]	XP_020166851.1
	Q.YWBM/SGM.ipk/ros.7A(WW)	7A	YWBM (1), SGM (1)	Excalibur_c19455_3760	228.4-229.9	unnamed protein product [Triticum turgidum subsp. durum]	VAI81891.1
	Q.YWBM.ipk.7A.2(SW)	7A	YWBM (1)	Tdurum_contig46717_2021, BS00075731_51	232.1-233.6	unnamed protein product [Triticum turgidum subsp. durum]	VAI81961.1
	Q.OWBM/Thrip.ipk.7B(SW/WW)	7B	OWBM (1), T (1)	RFL_Contig801_2124, Tdurum_contig10861_942, Tdurum_contig5352_556	10.1-11.6	pentatricopeptide repeat-containing protein At5g39710-like [Triticum dicoccoides], bidirectional sugar transporter SWEET15 [Aegilops tauschii subsp. strangulata]	XP_037461129.1, XP_020163943.1
	Q.Thrip.ipk.7B.1(SW)	7B	T (1)	Tdurum_contig99020_139	42.4-43.9	serine/threonine-protein kinase STY13 [Aegilops tauschii subsp. strangulata]	XP_020167699.1
	Q.YWBM/OWBM.ipk/jki.7B(SW)	7B	OWBM (1), YWBM (1)	RAC875_c46751_112	53.2-54.7	U-box domain-containing protein 6 isoform X1 [Aegilops tauschii subsp. strangulata]	XP_040250811.1
	Q.Thrip.ipk/jki.7B(WW)	7B	T (2)	GENE_4826_641, BobWhite_c10448_80, GENE_4337_558, Ku_c46689_1653, BobWhite_c23074_304, BS00003726_51, BS00091302_51	57.8-60	ethylene response factor 1 extended form L [Triticum turgidum subsp. durum], unnamed protein product [Triticum turgidum subsp. durum]	AID46466.1, VAI83482.1
	Q.YWBM.ipk/jki.7B.(SW/WW)	7B	YWBM (2)	BobWhite_rep_c64768_264, CAP8_c195_441	62.5-64	Transmembrane emp24 domain-containing protein 10 [Triticum urartu]	EMS66872.1
	Q.OWBM.jki.7B(WW)	7B	OWBM (1)	wsnp_Ex_rep_c66351_64532511, wsnp_Ex_c38995_46393506, wsnp_Ku_c26213_36167499	67-69	unnamed protein product [Triticum turgidum subsp. durum]	VAI72788.1, VAI84947.1, VAI72788.1
	Q.YWBM/OWBM.ipk/jki.7B(WW)	7B	OWBM (3), YWBM (1)	Ku_c9598_2119, Excalibur_rep_c116920_300, Tdurum_contig76683_147, wsnp_Ku_c21752_31528824	72.3-74.8	TBC domain-containing protein C1952.17c isoform X3 [Aegilops tauschii subsp. strangulata], serine/threonine/tyrosine protein kinase [Thinopyrum intermedium]	XP_040250304.1, ADH59532.1
	Q.YWBM/Thrips.ipk/jki.7B(WW)	7B	YWBM (1), T (2)	RAC875_c68398_75, BS00022009_51, BS00105558_51	76.25-79.5	mitogen-activated protein kinase 12-like [Triticum dicoccoides]	XP_037469718.1
	Q.OWBM.ipk/jki.7B(WW)	7B	OWBM (2)	wsnp_BE498985A_Ta_2_1, BS00064146_51, Tdurum_contig10677_529	102.6-104.1	thiosulfate sulfurtransferase 16, chloroplastic-like [Triticum dicoccoides], hypothetical protein CFC21_107422 [Triticum aestivum]	XP_037469472.1, KAF7106703.1
	Q.SGM.obe.7B(WW)	7B	SGM (1)	TA002394_1002	121.6-123.1
	Q.OWBM.jki.7B(WW)	7B	YWBM (1)	Ku_c22990_969	142.9-144.4	unnamed protein product [Triticum turgidum subsp. durum]	VAI93469.1
	Q.YWBM.ipk.7B.1(WW)	7B	OWBM (1)	Excalibur_c51720_84	150.5-152
	Q.YWBM.ipk.7B(WW)	7B	YWBM (3)	RAC875_c8752_1079, tplb0045c05_547	159-160.5	uncharacterized protein LOC109760071 isoform X2 [Aegilops tauschii subsp. strangulata], signal peptide peptidase-like 5 [Aegilops tauschii subsp. strangulata]	XP_020174512.1, KAF7111999.1
	Q.YWBM/OWBM/Thrip.ipk/jki.7B(WW)	7B	OWBM (1), YWBM (1), T (1)	Excalibur_c24639_398, RAC875_c525_202, RAC875_rep_c108382_824	167-169	Protease 2 [Triticum urartu], transmembrane protein 53-like [Triticum dicoccoides]	EMS53918.1, XP_037465497.1
	Q.OWBM/OWBM.ipk.7B(SW/WW)	7B	OWBM (1), YWBM (2)	CAP12_c194_240, RAC875_c34939_963, BS00075569_51	171-172.5	cell wall protein DAN4-like [Triticum dicoccoides]	XP_037467586.1
					-
	Q.OWBM/Thrip.jki.7D(WW)	7D	OWBM (1), T (1)	Ra_c30952_531, D_contig08599_465	4.5-6	probable inactive DNA (cytosine-5)-methyltransferase DRM3 [Aegilops tauschii subsp. strangulata]	XP_020179551.1
	Q.Thrip/FF.ipk/jki.7D(SW/WW)	7D	T (1), FF (1)	D_contig36176_338, IACX11794, BS00068485_51, Excalibur_c7255_697, Excalibur_c833_1405, Kukri_rep_c103404_314, wsnp_Ex_c65899_64135487, BS00108793_51	26-28	callose synthase 10 [Aegilops tauschii subsp. strangulata], membrane protein of ER body-like protein [Aegilops tauschii subsp. strangulata], eyes absent homolog [Aegilops tauschii subsp. strangulata], disease resistance protein RGA5 [Aegilops tauschii subsp. strangulata], PREDICTED: ATP-dependent zinc metalloprotease FTSH, chloroplastic-like [Populus euphratica]	XP_020179048.1, XP_020199649.1, XP_020191314.1, XP_040252456.1, XP_011041264.1
	Q.OWBM/Thrip.ipk.7D(SW/WW)	7D	OWBM (1), T (1)	Excalibur_c11615_244, wsnp_Ex_c1019_1947979, Excalibur_c31499_732, Excalibur_rep_c107516_488,	134.5-136	unnamed protein product [Triticum turgidum subsp. durum], hypothetical protein CFC21_108849 [Triticum aestivum]	VAI86974.1, KAF7108359.1
	Q.YWBM/OWBM.ipk.7D(WW)	7D	YWBM (1)	Kukri_c52429_81	136.5-138	extensin [Aegilops tauschii subsp. strangulata]	XP_020150261.1
	Q.Thrip.ipk.7D(SW)	7D	T (1)	BS00062644_51	151.5-153	mitochondrial intermediate peptidase, mitochondrial isoform X1 [Aegilops tauschii subsp. strangulata]	XP_020194892.1
	Q.YWBM/OWBM.ipk/ros.7D(WW)	7D	OWBM (1), YWBM (1)	BS00022058_51	163.4-164.9
	Q.Thrip.jki.7D.1(WW)	7D	T (1)	D_F5XZDLF02FKJFM_220, RAC875_rep_c111788_130	197.6-199.1	oligopeptidase B, partial [Triticum aestivum], GDSL esterase/lipase At5g03610-like [Triticum dicoccoides]	BAE97779.1, XP_037461342.1
	Q.Thrip.jki.7D.2(WW)	7D	T (1)	Excalibur_c46453_216, BS00022875_51	203-205	unnamed protein product [Triticum turgidum subsp. durum]	VAI81597.1
	Q.YWBM/OWBM/Thrip.ipk/jki/ros.7D(WW)	7D	OWBM (1), YWBM (2), T (1)	Excalibur_c64848_1214, BobWhite_rep_c52163_55, Kukri_c45628_892	206.8-208.2	protein PHOTOPERIOD-INDEPENDENT EARLY FLOWERING 1-like isoform X3 [Triticum dicoccoides], protein PHOTOPERIOD-INDEPENDENT EARLY FLOWERING 1 isoform X1 [Aegilops tauschii subsp. strangulata]	XP_037463824.1, XP_020175730.1

## Sheet: Table S10
	Winter wheat panel (WW)
	Insects	Abbreviation	Place	Abbreviation	Year
	Sitodiplosis mosellana	OWBM	Gatersleben	G	2011, 2012, 2013, 2014, 2015
			Quedlinburg	Q	2012, 2013, 2015, 2016
			Rosenthal	R	2012, 2013
	Contarinia tritici	YWBM	Gatersleben	G	2011, 2012, 2013, 2014, 2015
			Quedlinburg	Q	2012, 2013, 2015, 2016
			Rosenthal	R	2012, 2013
	Haplodiplosis marginata	SGM	Oberpleichfeld	O	2012, 2013
			Rosenthal	R	2013
	Thrips	Thrips	Gatersleben	G	2011, 2012, 2013, 2015
			Quedlinburg	Q	2012, 2013, 2015, 2016
			Rosenthal	R	2012, 2013
	Oscinella frit	FF	Gatersleben	G	2013 (A), 2014 (A), 2015 (S)
			Quedlinburg	Q	2013 (A), 2014 (S)
	Spring wheat panel (SW)
	Insects		Place		Year
	Sitodiplosis mosellana	OWBM	Gatersleben	G	2012, 2013, 2014, 2015
			Quedlinburg	Q	2015
	Contarinia tritici	YWBM	Gatersleben	G	2012, 2013, 2014, 2015
			Quedlinburg	Q	2015
	Thrips	Thrips	Gatersleben	G	2013, 2015
			Quedlinburg	Q	2015
	Oscinella frit	FF	Quedlinburg	Q	2014, 2015
	(A) Autumn
	(S) Spring
